# Supplementary material for: N-(2,4-Dichloro­phen­yl)benzamide
Source: Acta Crystallogr Sect E Struct Rep Online. 2008 May 3;64(Pt 6):o950. doi: 10.1107/S1600536808012385 (PMC2961566; doi:10.1107/S1600536808012385)
Supplement: Supplementary file 2 [file e-64-0o950-Isup2.hkl]

#
# h,k,l, Fc-squared, Fo-squared, sigma(Fo-squared) and status flag
#
data_I
_shelx_title ' B6_389 in P2(1)/c'
_shelx_refln_list_code          4
_shelx_F_calc_maximum      140.75
_exptl_crystal_F_000       544.00
_reflns_d_resolution_high  0.8201
 
loop_
 _symmetry_equiv_pos_as_xyz
 'x, y, z'
 '-x, y+1/2, -z+1/2'
 '-x, -y, -z'
 'x, -y-1/2, z-1/2'
 
_cell_length_a    11.7388
_cell_length_b     4.7475
_cell_length_c    22.8630
_cell_angle_alpha  90.000
_cell_angle_beta  106.360
_cell_angle_gamma  90.000
 
_shelx_F_squared_multiplier     1.000
 
loop_
 _refln_index_h
 _refln_index_k
 _refln_index_l
 _refln_F_squared_calc
 _refln_F_squared_meas
 _refln_F_squared_sigma
 _refln_observed_status
   3   0   0       18.92       29.18     10.73 o
   4   0   0     2078.97     2021.48     46.50 o
   5   0   0      388.40      394.29     18.24 o
   6   0   0      600.96      569.46     22.56 o
   7   0   0        3.01       -1.18      9.16 o
   8   0   0       68.30       64.99     16.73 o
   9   0   0      611.46      620.44     31.15 o
  10   0   0     1411.56     1547.79     47.29 o
  11   0   0       91.70       43.06     21.41 o
  12   0   0        5.88       12.00     21.21 o
  13   0   0        0.09       -8.76     30.71 o
   2   1   0       95.54       90.49      4.85 o
   3   1   0     2388.95     2419.63     19.16 o
   4   1   0     3036.76     3161.09     43.33 o
   5   1   0     1018.58     1094.84     19.32 o
   6   1   0     1706.66     1723.21     24.55 o
   7   1   0      573.92      587.80     14.60 o
   8   1   0      463.79      481.68     14.85 o
   9   1   0      107.12      101.84     13.88 o
  10   1   0       40.72       35.66     13.34 o
  11   1   0      125.12      123.84     17.12 o
  12   1   0        2.79        5.14     14.96 o
  13   1   0       31.28       33.16     19.05 o
   0   2   0      520.49      524.87     13.43 o
   1   2   0      312.43      348.87      7.42 o
   2   2   0        2.74        2.97      5.13 o
   3   2   0      495.18      493.84      9.05 o
   4   2   0      504.36      536.74     10.67 o
   5   2   0        9.46       12.98      5.44 o
   6   2   0      449.11      435.66      9.85 o
   7   2   0        0.19        2.42      8.68 o
   8   2   0       80.09       82.44     10.72 o
   9   2   0       48.58       41.13     12.88 o
  10   2   0       12.62       14.31     13.60 o
  11   2   0       20.59       27.83     15.19 o
  12   2   0       12.07       11.39     15.21 o
   1   3   0     2258.31     2502.78     27.22 o
   2   3   0      192.84      188.89      7.55 o
   3   3   0       27.87       35.18      6.48 o
   4   3   0       20.42       19.74      4.96 o
   5   3   0      912.51      986.75     14.79 o
   6   3   0      109.68      111.08      8.56 o
   7   3   0       12.68       11.90      7.27 o
   8   3   0        0.76        2.08     12.38 o
   9   3   0      115.39      112.42     19.88 o
  10   3   0       24.24       40.70     17.89 o
  11   3   0       17.43       27.90     19.11 o
   0   4   0      389.25      359.45     18.37 o
   1   4   0        4.25        1.13      7.04 o
   2   4   0       48.43       65.76     10.77 o
   3   4   0      224.94      213.99     11.60 o
   4   4   0      428.87      418.17     14.78 o
   5   4   0        7.24        7.24     15.54 o
   6   4   0      155.67      197.74     28.70 o
   7   4   0       69.02       77.99     18.68 o
   8   4   0        0.05       -8.28     14.65 o
   9   4   0       12.35       37.63     15.90 o
   1   5   0       60.97       61.82     17.41 o
   2   5   0        5.21        1.23     15.61 o
   3   5   0       63.83       80.22     16.25 o
   4   5   0        0.29       10.45     14.60 o
   5   5   0      139.60      151.84     22.62 o
   6   5   0       20.21       23.61     20.31 o
 -13   1   1        0.24       -2.78     19.12 o
 -12   1   1       23.18       22.52     17.51 o
 -11   1   1      156.95      144.62     16.96 o
 -10   1   1       27.16       26.48     13.10 o
  -9   1   1      459.98      489.33     20.38 o
  -8   1   1      114.58      106.50     10.87 o
  -7   1   1        0.84        1.93      7.58 o
  -6   1   1       95.25       73.82      7.50 o
  -5   1   1      153.52      177.22      9.31 o
  -4   1   1      910.98      931.06     14.15 o
  -3   1   1      151.55      140.17      7.58 o
  -2   1   1        9.74       12.07      4.44 o
   2   1   1     2394.53     2401.90     33.78 o
   3   1   1      167.84      151.01      5.11 o
   4   1   1      714.22      703.05     15.08 o
   5   1   1       71.92       69.26      6.41 o
   6   1   1     1721.11     1814.54     18.77 o
   7   1   1      142.73      139.38      9.70 o
   8   1   1       24.58       23.15      8.68 o
   9   1   1        0.28        3.27     10.19 o
  10   1   1       20.13       18.33     11.67 o
  11   1   1        3.89        4.21     13.95 o
  12   1   1       12.56       14.43     15.37 o
  13   1   1        4.32        3.56     19.80 o
 -13   2   1        0.89        6.22     17.50 o
 -12   2   1       17.01       32.00     15.72 o
 -11   2   1        1.00       -2.17     14.29 o
 -10   2   1       29.27       23.55     13.03 o
  -9   2   1        0.15        0.40     12.15 o
  -8   2   1       43.54       44.85     10.21 o
  -7   2   1       59.23       58.76      8.75 o
  -6   2   1     1205.94     1187.95     30.49 o
  -5   2   1      711.75      649.50     13.86 o
  -4   2   1      112.41      107.85      7.75 o
  -3   2   1       39.92       34.78      4.76 o
  -2   2   1     1702.44     1816.28     16.26 o
  -1   2   1      662.84      622.80     12.88 o
   0   2   1        1.93        0.51      6.17 o
   1   2   1      536.28      548.62      8.61 o
   2   2   1     1998.55     2074.16     14.01 o
   3   2   1        9.00       12.52      4.12 o
   4   2   1      627.79      630.95     12.93 o
   5   2   1       49.28       39.12      5.69 o
   6   2   1        9.24        8.53      4.69 o
   7   2   1       18.54       25.24      8.83 o
   8   2   1      297.19      285.95     14.41 o
   9   2   1      146.67      149.95     15.53 o
  10   2   1        0.56       -7.55     13.55 o
  11   2   1        3.17        3.71     15.24 o
  12   2   1       20.09       34.64     15.67 o
 -11   3   1        2.68       19.68     18.30 o
 -10   3   1        4.51       -0.11     17.39 o
  -9   3   1       93.76       91.14     18.24 o
  -8   3   1       49.82       62.85     13.34 o
  -7   3   1       16.88       12.29      6.83 o
  -6   3   1       49.28       46.22      8.57 o
  -5   3   1      159.30      147.84      7.75 o
  -4   3   1        1.56       -0.33      6.20 o
  -3   3   1      107.14      107.54      7.36 o
  -2   3   1        4.77        6.79      6.52 o
  -1   3   1       31.02       33.60      5.30 o
   0   3   1       23.79       29.60      7.21 o
   1   3   1      800.21      821.06     14.83 o
   2   3   1      177.83      171.51      8.70 o
   3   3   1        4.42        8.64      7.23 o
   4   3   1       11.52       12.84      5.71 o
   5   3   1      225.67      216.02      7.63 o
   6   3   1      135.90      132.55      9.16 o
   7   3   1        6.06        8.61      7.45 o
   8   3   1        9.67        4.99     12.85 o
   9   3   1        6.27      -10.28     13.78 o
  10   3   1        0.59        5.11     14.22 o
  11   3   1        1.35       -4.14     19.26 o
 -10   4   1       10.85        3.17     16.51 o
  -9   4   1        5.00        2.74     15.81 o
  -8   4   1        1.97        4.86     14.03 o
  -7   4   1        4.42        0.70     16.94 o
  -6   4   1        2.50        6.33     15.51 o
  -5   4   1       53.07       41.11     10.14 o
  -4   4   1       32.29       26.64      8.27 o
  -3   4   1      125.08      133.34     10.33 o
  -2   4   1       27.52       22.39     13.49 o
  -1   4   1      108.39       86.21      7.17 o
   0   4   1       45.96       48.01     11.17 o
   1   4   1       15.16       25.24     13.27 o
   2   4   1       20.20       27.84     12.55 o
   3   4   1       36.68       51.61      9.65 o
   4   4   1        4.12       -2.48      8.73 o
   5   4   1        5.38        8.96     11.80 o
   6   4   1       10.73        0.14     16.20 o
   7   4   1       20.41       35.31     17.02 o
   8   4   1        1.78       12.84     14.94 o
   9   4   1       37.83       43.20     15.84 o
  -7   5   1       38.39       39.32     21.55 o
  -6   5   1       40.99       53.74     19.69 o
  -5   5   1       37.41       18.57     19.63 o
  -4   5   1        3.44        2.22     14.68 o
  -3   5   1        9.49        2.81     14.58 o
  -2   5   1        1.36        6.60     15.13 o
  -1   5   1        5.66       13.33     14.14 o
   0   5   1       44.25       58.41     14.53 o
   1   5   1       23.65       43.44     16.96 o
   2   5   1       13.56       14.27     14.45 o
   3   5   1      199.32      226.23     19.74 o
   4   5   1        7.59        2.25     15.19 o
   5   5   1        3.27        2.41     18.96 o
   6   5   1        0.39        4.98     19.09 o
 -13   0   2       57.32       66.91     20.20 o
 -12   0   2        3.40       -3.93     20.60 o
 -11   0   2       47.55       48.80     19.59 o
 -10   0   2      220.97      217.26     24.17 o
  -9   0   2       18.30        8.59      6.66 o
  -8   0   2       52.63       54.88      7.55 o
  -7   0   2     1663.05     1649.63     26.54 o
  -6   0   2     1177.88     1156.99     23.99 o
  -5   0   2      147.92      163.97     11.74 o
  -4   0   2       38.73       29.25      5.93 o
  -3   0   2    10077.69    10218.85    282.30 o
   3   0   2    10061.50     9935.23    130.97 o
   4   0   2     1120.24     1111.69     17.37 o
   5   0   2      259.96      261.49     11.70 o
   6   0   2      114.36      106.57      9.59 o
   7   0   2     1646.56     1720.16     27.48 o
   8   0   2      314.94      331.39     18.55 o
   9   0   2      287.63      288.43     15.11 o
  10   0   2        1.85        0.56      9.10 o
  11   0   2       27.66       33.69     20.40 o
  12   0   2        0.15        1.92     21.02 o
  13   0   2       64.23       78.44     27.41 o
 -13   1   2       41.09       45.29     19.07 o
 -12   1   2        0.01       -1.86     16.70 o
 -11   1   2       12.01       13.43     15.25 o
 -10   1   2      130.86      152.79     18.11 o
  -9   1   2      337.94      314.93     20.14 o
  -8   1   2      100.75      119.01     13.97 o
  -7   1   2      101.83       96.56      9.65 o
  -6   1   2       32.46       36.12      7.46 o
  -5   1   2       26.71       28.08      7.10 o
  -4   1   2     2835.70     2758.99     22.49 o
  -3   1   2     2356.23     2329.34     24.18 o
  -2   1   2      182.51      187.63      7.69 o
   1   1   2     5965.23     6299.77     99.05 o
   2   1   2      196.09      200.35      4.89 o
   3   1   2      494.76      472.88      7.50 o
   4   1   2      560.48      544.18      9.20 o
   5   1   2       41.46       57.42      6.91 o
   6   1   2      590.40      576.70     13.08 o
   7   1   2      163.91      171.43      9.55 o
   8   1   2       29.58       29.51      8.53 o
   9   1   2      391.28      370.05     16.93 o
  10   1   2      105.07      111.00     13.71 o
  11   1   2       54.42       64.96     13.50 o
  12   1   2        0.26       15.87     15.35 o
  13   1   2        0.93        3.17     17.02 o
 -13   2   2        0.61        1.90     17.17 o
 -12   2   2        2.93      -10.07     15.47 o
 -11   2   2        4.18        5.28     14.41 o
 -10   2   2        0.16        1.84     12.98 o
  -9   2   2       17.87       29.15     12.56 o
  -8   2   2        3.88        7.36     10.96 o
  -7   2   2       37.98       37.91      8.12 o
  -6   2   2       76.13       77.89      8.27 o
  -5   2   2      740.80      766.13     14.79 o
  -4   2   2       49.61       44.41      6.59 o
  -3   2   2      162.87      143.15      7.32 o
  -2   2   2        1.29        0.66      5.68 o
  -1   2   2        7.57        8.67      6.35 o
   0   2   2        0.78        0.10      5.08 o
   1   2   2      224.63      207.73      6.91 o
   2   2   2        5.48        4.26      4.49 o
   3   2   2      685.40      717.61     13.46 o
   4   2   2      120.56      114.33      6.09 o
   5   2   2      253.35      250.08      8.12 o
   6   2   2        0.41       -0.34      3.32 o
   7   2   2       68.49       66.87      6.25 o
   8   2   2       25.09       23.39      6.99 o
   9   2   2        2.34        9.19     12.82 o
  10   2   2       37.49       31.92     13.90 o
  11   2   2        0.44       -6.91     15.53 o
  12   2   2        5.17       17.26     16.05 o
 -11   3   2        5.19        6.74     15.45 o
 -10   3   2       10.04       14.33     16.74 o
  -9   3   2       30.14       16.56     15.87 o
  -8   3   2       55.73       56.00     15.67 o
  -7   3   2        0.78       -2.22      7.93 o
  -6   3   2        8.56        0.76      7.31 o
  -5   3   2       59.56       55.03      8.79 o
  -4   3   2      127.37      122.17      8.94 o
  -3   3   2        3.55        3.33      5.84 o
  -2   3   2      290.41      315.61      9.76 o
  -1   3   2       14.92       15.21      7.28 o
   0   3   2       22.42       19.46      6.27 o
   1   3   2       57.08       40.65      6.88 o
   2   3   2      389.88      403.06     12.69 o
   3   3   2       41.16       41.84      7.64 o
   4   3   2      126.82      115.30      7.78 o
   5   3   2       26.33       33.07      6.71 o
   6   3   2        9.17        9.78      7.28 o
   7   3   2        3.95       -3.98      7.18 o
   8   3   2      119.29      133.64     15.52 o
   9   3   2        4.39       10.18     13.25 o
  10   3   2        5.89        8.42     14.70 o
  11   3   2        0.03        1.06     20.60 o
 -10   4   2       13.30       29.25     20.25 o
  -9   4   2        9.45       25.26     15.30 o
  -8   4   2        3.11        3.97     13.77 o
  -7   4   2       81.52       95.70     18.62 o
  -6   4   2       18.14       30.16     15.92 o
  -5   4   2        9.75       20.63     11.26 o
  -4   4   2      226.55      244.75     12.82 o
  -3   4   2      621.97      603.64     14.44 o
  -2   4   2        1.82        3.68      7.94 o
  -1   4   2      129.54      142.58     11.57 o
   0   4   2       84.30       81.65      8.53 o
   1   4   2       57.41       61.38     10.45 o
   2   4   2      124.97      123.01     10.70 o
   3   4   2      224.62      237.53     13.02 o
   4   4   2       75.61       95.07      9.77 o
   5   4   2        1.58        0.64     12.29 o
   6   4   2        6.34        3.26     15.98 o
   7   4   2      154.17      188.38     20.86 o
   8   4   2        6.18        5.32     14.56 o
   9   4   2       14.08        0.58     16.57 o
  -7   5   2        0.02       16.44     19.94 o
  -6   5   2        0.30        3.01     19.31 o
  -5   5   2        0.89      -13.05     18.76 o
  -4   5   2        0.37       12.47     14.48 o
  -3   5   2       73.76       57.97     15.37 o
  -2   5   2      130.85      135.01     14.21 o
  -1   5   2       22.55       15.15     15.66 o
   0   5   2        4.32        0.62     11.66 o
   1   5   2      136.14      131.11     19.55 o
   2   5   2      137.87      141.56     17.46 o
   3   5   2        7.00        2.07     12.50 o
   4   5   2        8.08        8.50     15.61 o
   5   5   2       10.10        8.99     18.86 o
   6   5   2        9.88       15.69     19.95 o
 -13   1   3        3.95       -3.37     17.96 o
 -12   1   3       11.85        9.59     16.98 o
 -11   1   3       69.16       92.68     17.60 o
 -10   1   3       51.26       58.16     15.20 o
  -9   1   3       75.71       84.96     14.73 o
  -8   1   3       35.66       30.90     12.02 o
  -7   1   3      213.09      201.62     11.33 o
  -6   1   3       82.62       59.29      8.53 o
  -5   1   3      305.77      291.46     10.66 o
  -4   1   3     1204.04     1203.58     32.25 o
  -3   1   3      300.37      278.93     12.28 o
  -2   1   3     3379.68     3350.84     27.66 o
  -1   1   3      461.64      459.34      9.24 o
   0   1   3      170.33      169.78      4.30 o
   1   1   3       47.20       35.11      3.85 o
   2   1   3        2.59        8.10      3.53 o
   3   1   3     3101.58     3183.09     28.30 o
   4   1   3      237.29      216.71      6.41 o
   5   1   3      859.20      850.30     10.48 o
   6   1   3      143.04      139.12      5.86 o
   7   1   3        7.75        4.35      7.02 o
   8   1   3      104.90       97.72      9.67 o
   9   1   3       69.65       55.58     10.79 o
  10   1   3       44.44       42.03     14.13 o
  11   1   3        0.35       -4.88     12.76 o
  12   1   3       14.42       10.54     14.51 o
  13   1   3       11.49       12.07     17.29 o
 -13   2   3       10.57       23.29     16.76 o
 -12   2   3       22.22       25.24     16.13 o
 -11   2   3        2.58        7.65     13.64 o
 -10   2   3        3.52       -8.13     13.84 o
  -9   2   3       30.06        9.14     12.40 o
  -8   2   3      603.90      654.42     23.22 o
  -7   2   3       23.23       17.81      7.89 o
  -6   2   3      308.28      293.53     10.94 o
  -5   2   3      336.04      331.16     13.50 o
  -4   2   3      221.95      198.79      9.76 o
  -3   2   3        8.28        5.65      7.42 o
  -2   2   3     1484.98     1485.30     15.96 o
  -1   2   3       17.01       27.19      6.06 o
   0   2   3      254.96      285.41      7.70 o
   1   2   3      157.90      129.26      6.17 o
   2   2   3     2292.41     2353.06     29.70 o
   3   2   3       23.99       33.78      4.20 o
   4   2   3      115.54      120.55      5.97 o
   5   2   3       53.35       42.03      5.22 o
   6   2   3      115.14      112.28      6.88 o
   7   2   3        1.43        2.22      3.63 o
   8   2   3       37.63       44.04      6.59 o
   9   2   3        0.21        2.87     12.28 o
  10   2   3        0.40      -13.85     13.85 o
  11   2   3       10.46       25.65     15.53 o
  12   2   3       16.03        1.87     21.03 o
 -12   3   3        6.17       12.41     26.85 o
 -11   3   3       40.51       42.19     18.83 o
 -10   3   3        1.42       -3.41     17.23 o
  -9   3   3      106.91      119.50     18.50 o
  -8   3   3       14.11        6.96     14.12 o
  -7   3   3        4.27        1.06      7.93 o
  -6   3   3       49.12       48.66      7.40 o
  -5   3   3       53.54       69.88     11.56 o
  -4   3   3      116.09      109.76      9.25 o
  -3   3   3        2.82       -0.91      5.85 o
  -2   3   3      304.53      295.52      9.13 o
  -1   3   3      613.12      659.16     12.72 o
   0   3   3      180.00      179.72      9.00 o
   1   3   3       99.71       87.55      7.77 o
   2   3   3       34.17       32.92      6.03 o
   3   3   3       48.97       49.06      6.90 o
   4   3   3       90.12       82.68      6.59 o
   5   3   3       75.16       71.69      7.04 o
   6   3   3       50.45       49.69      7.22 o
   7   3   3        1.43       -0.09      7.99 o
   8   3   3       30.27       22.84     13.24 o
   9   3   3       51.52       57.32     14.62 o
  10   3   3        2.14        8.74     13.92 o
  11   3   3        6.01      -20.18     20.18 o
 -10   4   3        4.37        9.72     20.89 o
  -9   4   3        3.04       -1.88     15.24 o
  -8   4   3        0.76        2.16     13.24 o
  -7   4   3        0.28       -4.71     17.76 o
  -6   4   3        0.92       -6.17     11.87 o
  -5   4   3       79.90       81.23     13.36 o
  -4   4   3        1.69       -4.36     10.55 o
  -3   4   3       44.89       42.93     11.07 o
  -2   4   3        0.43      -10.50     10.50 o
  -1   4   3       46.40       51.10      9.33 o
   0   4   3       14.50       10.16      9.35 o
   1   4   3       55.31       54.15     10.79 o
   2   4   3        2.92       12.57      9.11 o
   3   4   3       54.87       42.56      9.49 o
   4   4   3       37.00       53.74     12.85 o
   5   4   3       17.58       15.14     13.59 o
   6   4   3       35.73       34.03     13.33 o
   7   4   3        7.45       -5.52     16.51 o
   8   4   3        9.71       -1.78     15.30 o
   9   4   3        0.00       11.38     19.40 o
  -7   5   3       21.33       34.08     20.62 o
  -6   5   3        4.47        5.24     18.68 o
  -5   5   3        5.03        2.29     17.71 o
  -4   5   3        5.67       10.04     15.66 o
  -3   5   3        0.18        6.18     11.92 o
  -2   5   3        0.11        3.63     12.15 o
  -1   5   3       17.56       17.52     13.68 o
   0   5   3        2.09        4.03     15.62 o
   1   5   3       83.37      109.33     12.81 o
   2   5   3       20.30       20.60     13.83 o
   3   5   3        1.58        7.32     13.93 o
   4   5   3        5.47        1.38     13.49 o
   5   5   3       20.25       15.10     19.17 o
   6   5   3       26.90       10.24     19.26 o
 -14   0   4       32.71       28.79     36.90 o
 -13   0   4       42.80       67.44     26.93 o
 -12   0   4       17.72       21.41     17.55 o
 -11   0   4        8.71        1.82     15.95 o
 -10   0   4      292.51      291.19     18.24 o
  -9   0   4      105.42      116.40     19.02 o
  -8   0   4      136.19      135.70      9.38 o
  -7   0   4     1282.14     1371.91     19.23 o
  -6   0   4     3062.70     3261.85     43.44 o
  -5   0   4      739.34      732.44     19.45 o
  -4   0   4    11725.82    11373.30     97.92 o
  -3   0   4     1046.25     1041.44     15.57 o
   2   0   4      386.98      388.05      8.07 o
   3   0   4      206.45      233.15      9.49 o
   4   0   4     4744.34     4803.51     74.79 o
   5   0   4       24.08       32.95     10.09 o
   6   0   4      944.50      920.85     20.37 o
   7   0   4     1762.78     1783.16     42.02 o
   8   0   4      913.41      899.87     20.98 o
   9   0   4      909.53      913.89     25.35 o
  10   0   4      344.95      327.34     18.14 o
  11   0   4      101.64      111.84     24.44 o
  12   0   4       24.36       19.64     24.13 o
  13   0   4        6.57        3.37     24.61 o
 -13   1   4        3.30       -2.76     17.35 o
 -12   1   4       45.57       38.77     17.32 o
 -11   1   4        1.49        1.95     15.34 o
 -10   1   4      268.87      280.10     16.12 o
  -9   1   4       22.11       17.12     12.15 o
  -8   1   4       67.79       60.65     12.47 o
  -7   1   4      219.08      198.62     11.20 o
  -6   1   4     1596.24     1612.87     21.63 o
  -5   1   4        0.14        1.32      4.81 o
  -4   1   4        6.70        6.27      5.55 o
  -3   1   4      425.48      394.81      9.16 o
  -2   1   4    19809.36    20407.55    197.55 o
  -1   1   4     9672.27    10182.23     64.04 o
   0   1   4     9996.73    10446.99     89.03 o
   1   1   4      829.30      819.59      8.82 o
   2   1   4      260.77      246.17      5.14 o
   3   1   4      398.30      369.97      6.80 o
   4   1   4     7304.33     7747.80     65.79 o
   5   1   4      112.72      107.73      5.46 o
   6   1   4      152.19      127.24      6.22 o
   7   1   4      255.20      219.64      8.09 o
   8   1   4      123.45      133.20     11.58 o
   9   1   4      101.97      105.61     12.00 o
  10   1   4        8.13        4.35     13.73 o
  11   1   4        0.61       -3.94     14.48 o
  12   1   4        5.22       10.38     14.05 o
 -13   2   4       13.23        8.06     17.33 o
 -12   2   4       25.03       15.49     15.33 o
 -11   2   4       26.93       31.54     14.63 o
 -10   2   4      171.10      164.04     16.68 o
  -9   2   4        4.41       -5.38     12.10 o
  -8   2   4       69.70       61.42     11.77 o
  -7   2   4       10.40        6.97      4.35 o
  -6   2   4       55.29       57.17      6.99 o
  -5   2   4       46.68       60.75      9.81 o
  -4   2   4      100.62       96.53      8.79 o
  -3   2   4        5.04        5.83      7.32 o
  -2   2   4        8.50       18.63      8.23 o
  -1   2   4     4958.05     5446.61     65.56 o
   0   2   4        5.03       11.27      4.17 o
   1   2   4       65.95       64.18      4.67 o
   2   2   4      539.54      548.18      8.69 o
   3   2   4      121.70      131.19      4.81 o
   4   2   4      242.88      237.17      7.01 o
   5   2   4        0.14        2.49      4.78 o
   6   2   4       10.14        8.80      5.88 o
   7   2   4       27.95       23.94      8.73 o
   8   2   4       26.39       29.92      9.84 o
   9   2   4       87.51       87.16     14.44 o
  10   2   4        7.01        0.89     13.81 o
  11   2   4       33.17       70.36     20.83 o
  12   2   4        0.50        4.59     19.95 o
 -12   3   4       12.51       -5.48     20.29 o
 -11   3   4        2.22        4.26     17.96 o
 -10   3   4       27.09       36.25     16.57 o
  -9   3   4       28.91       39.20     15.86 o
  -8   3   4        0.06      -13.41     14.47 o
  -7   3   4        1.92        0.32      7.33 o
  -6   3   4       70.49       55.67      6.27 o
  -5   3   4      643.43      661.88     20.70 o
  -4   3   4        0.11        1.00      9.27 o
  -3   3   4        0.33        3.04      7.21 o
  -2   3   4      199.79      197.27     10.35 o
  -1   3   4       18.04       20.18      3.28 o
   0   3   4      292.01      307.06      9.30 o
   1   3   4       53.94       53.66      6.07 o
   2   3   4       25.33       28.95      5.79 o
   3   3   4      173.26      178.12      7.08 o
   4   3   4      158.62      128.85      7.33 o
   5   3   4      276.50      278.21      9.62 o
   6   3   4        8.76        0.73      6.30 o
   7   3   4       18.00       19.92     14.05 o
   8   3   4      159.87      160.79     16.41 o
   9   3   4        4.93        4.33     13.49 o
  10   3   4       20.07       13.26     19.59 o
  11   3   4       12.59       29.44     20.70 o
 -10   4   4       37.74       56.00     20.89 o
  -9   4   4        4.71        1.11     18.41 o
  -8   4   4        1.62        5.83     13.21 o
  -7   4   4      187.66      201.75     38.41 o
  -6   4   4        7.62        9.84     11.81 o
  -5   4   4      325.80      321.81     17.88 o
  -4   4   4       41.18       44.44     11.56 o
  -3   4   4      351.04      338.44     16.17 o
  -2   4   4       58.50       62.64      9.62 o
  -1   4   4      362.54      387.56     15.28 o
   0   4   4      423.67      417.32     13.37 o
   1   4   4       13.30       18.99      7.47 o
   2   4   4       14.46       14.45      7.77 o
   3   4   4      361.62      389.92     16.77 o
   4   4   4      174.06      180.47     15.50 o
   5   4   4      255.50      258.03     18.20 o
   6   4   4      183.55      187.83     17.29 o
   7   4   4        6.16        7.44     16.07 o
   8   4   4        8.90       12.97     14.40 o
   9   4   4       17.46       17.16     19.47 o
  -7   5   4        2.94      -15.16     20.95 o
  -6   5   4        7.01        8.83     18.87 o
  -5   5   4       13.50       13.01     18.40 o
  -4   5   4        2.77        5.20     15.39 o
  -3   5   4        0.45       10.23     10.84 o
  -2   5   4       52.50       54.46     13.30 o
  -1   5   4       94.16      100.13     12.89 o
   0   5   4        0.15        4.69     12.54 o
   1   5   4        0.56       -4.64     15.36 o
   2   5   4       14.62       23.03     13.58 o
   3   5   4        5.82       24.26     14.10 o
   4   5   4       53.54       37.46     14.50 o
   5   5   4        0.65       -0.77     15.21 o
   6   5   4        7.83       13.95     19.85 o
 -14   1   5        0.48      -19.81     20.09 o
 -13   1   5        5.99       -1.21     18.91 o
 -12   1   5      160.04      177.16     20.76 o
 -11   1   5       36.46       42.71     15.67 o
 -10   1   5      100.35       71.67     12.21 o
  -9   1   5       33.13       25.05     10.29 o
  -8   1   5      165.01      170.45     11.75 o
  -7   1   5       77.60       84.24      9.32 o
  -6   1   5      134.82      104.27      6.20 o
  -5   1   5      549.47      572.25     10.00 o
  -4   1   5      615.62      614.45     15.04 o
  -3   1   5      118.49      109.45      7.99 o
  -2   1   5    16992.49    16885.68     93.99 o
  -1   1   5      101.56      109.86      4.05 o
   0   1   5     3382.20     3687.96     28.48 o
   1   1   5      309.59      325.19      4.98 o
   2   1   5      631.86      567.44      8.23 o
   3   1   5       39.25       44.50      4.54 o
   4   1   5      551.72      661.71      8.46 o
   5   1   5       14.07        2.98      4.96 o
   6   1   5      425.92      394.37     13.15 o
   7   1   5       75.13       67.02      6.86 o
   8   1   5      473.24      463.35     12.19 o
   9   1   5       25.74       19.49     13.38 o
  10   1   5       26.26       29.43     14.14 o
  11   1   5        1.02       -3.18     14.98 o
  12   1   5       11.94       19.18     17.88 o
 -13   2   5       37.83       53.58     17.65 o
 -12   2   5        3.97       -5.33     15.45 o
 -11   2   5      354.85      382.17     22.17 o
 -10   2   5       61.30       75.53     13.99 o
  -9   2   5      250.27      250.79     17.77 o
  -8   2   5       80.75       75.35     10.56 o
  -7   2   5      116.88      109.52      7.57 o
  -6   2   5       52.97       63.42      7.51 o
  -5   2   5     1037.09     1032.43     15.41 o
  -4   2   5        6.61        8.02      7.13 o
  -3   2   5      492.94      469.27     13.09 o
  -2   2   5     2303.52     2347.11     23.47 o
  -1   2   5     3210.53     3344.11     41.50 o
   0   2   5      357.48      372.07      6.85 o
   1   2   5     1716.35     1803.70     19.71 o
   2   2   5      178.18      185.44      6.22 o
   3   2   5     1191.87     1251.95     13.34 o
   4   2   5       12.08        9.93      4.23 o
   5   2   5     1304.59     1322.78     15.20 o
   6   2   5       39.42       37.37      5.56 o
   7   2   5        0.18       -0.85      9.41 o
   8   2   5      104.38       99.56     12.44 o
   9   2   5       46.39       48.42     12.40 o
  10   2   5        5.83        8.61     13.01 o
  11   2   5       12.91       20.71     20.79 o
 -12   3   5        1.80       11.83     27.88 o
 -11   3   5        0.01       15.02     16.31 o
 -10   3   5        1.43        3.17     15.76 o
  -9   3   5        4.02       10.99     14.72 o
  -8   3   5      305.51      297.98     21.42 o
  -7   3   5       10.51        8.96      6.81 o
  -6   3   5      753.84      712.53     26.84 o
  -5   3   5      162.55      148.47     13.88 o
  -4   3   5      229.98      219.99     12.94 o
  -3   3   5      201.94      209.31     11.18 o
  -2   3   5       57.00       58.14      8.47 o
  -1   3   5      538.29      555.35     11.66 o
   0   3   5      389.78      378.18     10.44 o
   1   3   5      420.44      438.38      8.78 o
   2   3   5      658.76      660.89     12.44 o
   3   3   5        6.91        9.13      3.26 o
   4   3   5       27.25       24.10      4.37 o
   5   3   5      111.74      119.55      7.15 o
   6   3   5       16.07       20.99      6.24 o
   7   3   5        1.47       -1.77     13.14 o
   8   3   5       34.12       41.97     13.06 o
   9   3   5        6.02        8.63     17.57 o
  10   3   5        6.72        2.33     20.57 o
 -10   4   5        0.92       -3.42     20.59 o
  -9   4   5        1.61       14.25     19.05 o
  -8   4   5       29.82       18.48     18.78 o
  -7   4   5       47.40       46.38     13.79 o
  -6   4   5        1.36        2.16     12.28 o
  -5   4   5      106.76      109.07     14.98 o
  -4   4   5       10.48        7.13     10.92 o
  -3   4   5       16.88       21.20     11.17 o
  -2   4   5       68.76       64.95     10.22 o
  -1   4   5       13.70       16.19      9.43 o
   0   4   5        1.46        0.51      7.28 o
   1   4   5       10.08       12.05     10.04 o
   2   4   5        9.16        6.34      5.85 o
   3   4   5        0.45        1.20      6.06 o
   4   4   5        1.92        2.79     12.45 o
   5   4   5      171.95      160.16     16.30 o
   6   4   5       28.75       35.03     14.00 o
   7   4   5       53.33       57.83     17.52 o
   8   4   5        0.07       12.81     18.50 o
  -7   5   5        7.84        9.74     19.62 o
  -6   5   5       58.68       39.36     19.16 o
  -5   5   5       16.74       22.55     17.80 o
  -4   5   5       44.85       52.37     14.29 o
  -3   5   5       35.81       24.70     11.47 o
  -2   5   5       15.99       26.04     11.82 o
  -1   5   5       17.82       18.69     13.93 o
   0   5   5        3.79        2.59     18.06 o
   1   5   5       82.25       83.71     19.55 o
   2   5   5       65.90       58.94     15.13 o
   3   5   5        7.23       17.06     14.40 o
   4   5   5       89.67      117.77     17.99 o
   5   5   5       24.26       33.95     15.98 o
 -14   0   6       15.83       36.81     35.60 o
 -13   0   6       50.89       60.08     33.43 o
 -12   0   6        4.66       -9.51     31.02 o
 -11   0   6       70.47       84.71     31.41 o
 -10   0   6      363.06      379.80     16.51 o
  -9   0   6        0.00        5.25      8.38 o
  -8   0   6       25.85       21.68      8.15 o
  -7   0   6      522.77      469.70     20.14 o
  -6   0   6     1257.66     1280.87     21.80 o
  -5   0   6      975.00      995.66     15.46 o
  -4   0   6     2078.28     2111.98     29.76 o
  -3   0   6     5902.26     5982.73     38.85 o
  -2   0   6       21.14       17.65      8.71 o
  -1   0   6     1275.37     1368.54     62.15 o
   0   0   6     8969.50     9735.45    165.21 o
   1   0   6        2.06       -1.46      5.54 o
   2   0   6       29.14       25.99      5.44 o
   3   0   6     2805.84     2866.30     21.67 o
   4   0   6     3720.38     4010.96     68.03 o
   5   0   6      114.54       97.07     11.63 o
   6   0   6       28.74       26.83      8.87 o
   7   0   6      846.85      797.58     19.89 o
   8   0   6        0.05        2.43      9.79 o
   9   0   6       81.46       97.22     13.66 o
  10   0   6       31.43       47.55     21.33 o
  11   0   6        9.08        3.38     21.74 o
  12   0   6        0.01        1.61     22.81 o
 -14   1   6       13.52       26.83     17.34 o
 -13   1   6        3.74       18.51     17.50 o
 -12   1   6        0.85        1.44     16.64 o
 -11   1   6       82.67       88.52     16.87 o
 -10   1   6       22.00       23.51     11.25 o
  -9   1   6      176.57      186.29     13.17 o
  -8   1   6      194.27      173.40     12.13 o
  -7   1   6       13.62       11.13      4.66 o
  -6   1   6      134.30      126.02      6.75 o
  -5   1   6       62.73       62.61      6.39 o
  -4   1   6     1915.03     1883.26     22.20 o
  -3   1   6      669.78      631.75     12.42 o
  -2   1   6      605.07      584.98      8.81 o
  -1   1   6     3045.62     3147.40     23.14 o
   0   1   6      363.70      349.51      5.34 o
   1   1   6     2826.60     2969.14     16.88 o
   2   1   6     1014.15     1005.49     10.74 o
   3   1   6        0.41        0.96      2.78 o
   4   1   6       20.86       26.32      4.57 o
   5   1   6        3.08        2.77      5.25 o
   6   1   6      167.38      176.12      9.57 o
   7   1   6      976.05      994.65     18.62 o
   8   1   6      120.22      103.73      9.79 o
   9   1   6        0.31       -2.46      7.11 o
  10   1   6       36.80       50.88     14.67 o
  11   1   6       74.84       81.21     17.50 o
  12   1   6        0.00      -16.57     17.06 o
 -13   2   6       10.88       21.83     20.21 o
 -12   2   6        5.92        0.60     14.79 o
 -11   2   6        0.32       -6.79     13.64 o
 -10   2   6       17.01       21.00     13.07 o
  -9   2   6        3.17        7.94     11.21 o
  -8   2   6       42.96       38.70      5.11 o
  -7   2   6      314.17      303.25     10.47 o
  -6   2   6        9.37        8.57      6.75 o
  -5   2   6       68.89       68.68      6.21 o
  -4   2   6        9.28        3.35      5.93 o
  -3   2   6       98.96      106.92      7.56 o
  -2   2   6      516.02      553.80     12.56 o
  -1   2   6       56.89       53.87      4.66 o
   0   2   6       65.01       57.91      3.77 o
   1   2   6      226.58      218.01      5.75 o
   2   2   6      256.77      255.10      6.36 o
   3   2   6      524.68      560.90      9.70 o
   4   2   6       36.93       36.33      5.48 o
   5   2   6       49.18       52.05      5.75 o
   6   2   6        0.04        1.98      5.75 o
   7   2   6       79.29       81.24     11.10 o
   8   2   6       25.84       28.06     10.51 o
   9   2   6        5.06       -4.12     12.10 o
  10   2   6        1.00        3.74     15.97 o
  11   2   6       20.12        5.10     18.05 o
 -12   3   6        4.23      -16.65     26.68 o
 -11   3   6        0.51        2.71     25.27 o
 -10   3   6        0.29        2.13     15.29 o
  -9   3   6       36.12       48.74     14.64 o
  -8   3   6      193.80      170.52     16.79 o
  -7   3   6       13.52       13.26      5.98 o
  -6   3   6        0.10       -4.80     13.69 o
  -5   3   6      579.33      611.78     24.12 o
  -4   3   6       22.28       20.82     11.04 o
  -3   3   6      118.41      124.29     10.85 o
  -2   3   6       71.93       73.00      8.05 o
  -1   3   6      122.74      114.02      5.53 o
   0   3   6        0.36        1.81      3.21 o
   1   3   6       93.74       82.98      6.65 o
   2   3   6      222.18      212.71     10.80 o
   3   3   6        0.37       -0.10      6.65 o
   4   3   6       87.17       97.51      9.94 o
   5   3   6      183.81      201.43     11.77 o
   6   3   6       42.04       49.44      9.92 o
   7   3   6        3.49        4.04     11.61 o
   8   3   6       45.10       48.40     12.95 o
   9   3   6        3.98       14.91     18.42 o
  10   3   6        0.20       -5.80     20.14 o
 -10   4   6       18.16       26.32     21.15 o
  -9   4   6       14.21       23.32     20.11 o
  -8   4   6       17.25       37.64     17.91 o
  -7   4   6       63.51       64.03     18.94 o
  -6   4   6       12.02       12.81     12.92 o
  -5   4   6       22.42       16.16     12.54 o
  -4   4   6      143.53      154.84     13.79 o
  -3   4   6       65.57       68.19     12.02 o
  -2   4   6        0.04        1.77      9.09 o
  -1   4   6        0.08       -6.15      8.41 o
   0   4   6       86.30       68.39      5.45 o
   1   4   6       63.78       69.47      7.97 o
   2   4   6      115.43      121.47     10.84 o
   3   4   6      116.91      114.83     13.09 o
   4   4   6        4.98       -0.99     12.16 o
   5   4   6       35.59       20.40     14.51 o
   6   4   6      170.38      160.51     16.31 o
   7   4   6       22.24       28.02     17.83 o
   8   4   6       10.85        6.52     19.22 o
  -7   5   6        4.16       34.66     20.54 o
  -6   5   6        3.06       -3.39     24.77 o
  -5   5   6        2.39        7.37     17.59 o
  -4   5   6        0.11       -6.11     11.99 o
  -3   5   6       48.78       53.25     12.18 o
  -2   5   6       32.80       37.42     12.46 o
  -1   5   6        3.85       11.70     12.94 o
   0   5   6       15.91       13.43     18.02 o
   1   5   6      128.34      114.37     20.30 o
   2   5   6       62.46       61.57     18.45 o
   3   5   6        0.09       -4.68     16.92 o
   4   5   6        2.71        3.22     15.34 o
   5   5   6        0.83      -14.25     19.21 o
 -14   1   7        0.91        1.69     21.57 o
 -13   1   7        2.48        6.42     15.37 o
 -12   1   7        6.82       21.43     16.31 o
 -11   1   7       23.15       16.18     14.86 o
 -10   1   7        1.24        1.77     10.60 o
  -9   1   7      103.29      106.48     11.75 o
  -8   1   7      118.69      112.89     11.06 o
  -7   1   7      215.19      201.79      8.27 o
  -6   1   7      166.92      163.45      7.03 o
  -5   1   7      375.78      350.15      8.82 o
  -4   1   7      749.23      763.68     14.40 o
  -3   1   7     1498.59     1550.76     13.76 o
  -2   1   7      241.55      238.19      7.10 o
  -1   1   7     1613.77     1623.41     17.21 o
   0   1   7        1.00        1.92      3.67 o
   1   1   7      120.30      102.37      3.84 o
   2   1   7      336.39      342.41      5.83 o
   3   1   7       25.13       15.49      3.89 o
   4   1   7      292.73      289.99      7.00 o
   5   1   7       88.32       77.05      6.63 o
   6   1   7      132.51      133.55      9.08 o
   7   1   7      200.52      191.94     10.38 o
   8   1   7      222.15      220.86     12.66 o
   9   1   7       45.78       49.91     13.74 o
  10   1   7        5.73       -2.71     14.57 o
  11   1   7        1.31        4.67     15.72 o
  12   1   7        1.12      -10.14     21.30 o
 -13   2   7        4.91       24.21     20.82 o
 -12   2   7       87.58      126.75     17.81 o
 -11   2   7       75.36       92.03     15.18 o
 -10   2   7       25.60       28.31     12.38 o
  -9   2   7        4.87        6.34     11.30 o
  -8   2   7      193.58      195.61      9.00 o
  -7   2   7       17.74       23.68      6.63 o
  -6   2   7      166.80      178.09     10.05 o
  -5   2   7       28.78       32.79      5.17 o
  -4   2   7      493.92      500.29      9.31 o
  -3   2   7       28.22       22.60      4.37 o
  -2   2   7     3896.81     4187.84     42.85 o
  -1   2   7        3.45        1.74      4.21 o
   0   2   7       11.37       13.72      3.81 o
   1   2   7      126.44      134.59      5.32 o
   2   2   7     2595.77     2764.59     24.70 o
   3   2   7       14.80       10.29      4.85 o
   4   2   7       35.47       36.69      5.75 o
   5   2   7       12.78       19.67      5.22 o
   6   2   7      144.94      141.48      7.73 o
   7   2   7       42.06       35.66      8.21 o
   8   2   7      160.25      169.92     11.27 o
   9   2   7        4.63        6.65     11.26 o
  10   2   7        0.33       -9.40     16.68 o
  11   2   7        4.80       14.14     16.82 o
 -12   3   7        2.08       20.13     26.06 o
 -11   3   7        0.20        0.64     24.65 o
 -10   3   7        5.06       -8.93     14.35 o
  -9   3   7      101.11      103.99     16.17 o
  -8   3   7        7.41       12.08      8.77 o
  -7   3   7       96.73       96.05     12.49 o
  -6   3   7       75.59       63.85     15.70 o
  -5   3   7      527.95      522.94     22.80 o
  -4   3   7       49.45       74.33     12.09 o
  -3   3   7      127.80      114.41     12.18 o
  -2   3   7        3.31        7.91      6.61 o
  -1   3   7      117.54      122.31      5.83 o
   0   3   7       82.45       90.29      5.89 o
   1   3   7      233.18      217.74      7.52 o
   2   3   7        0.06        2.54      6.60 o
   3   3   7       23.76       28.58      6.89 o
   4   3   7      282.66      272.49     11.09 o
   5   3   7      104.45      116.76     11.57 o
   6   3   7       18.84       21.28      9.49 o
   7   3   7        0.87       -9.70     10.39 o
   8   3   7        0.45       -0.10     17.39 o
   9   3   7       45.39       31.02     19.25 o
  10   3   7        3.94        5.72     20.35 o
 -10   4   7        3.82      -16.47     20.44 o
  -9   4   7        9.37       26.09     20.53 o
  -8   4   7       14.33        2.91     19.01 o
  -7   4   7        0.01      -14.51     17.89 o
  -6   4   7        5.68        7.06     16.48 o
  -5   4   7       49.16       40.92     13.33 o
  -4   4   7        5.96        2.40     11.35 o
  -3   4   7       20.39       23.37     10.13 o
  -2   4   7        0.09       -0.37      9.22 o
  -1   4   7       15.29       13.11      8.54 o
   0   4   7        0.53        0.82      6.06 o
   1   4   7       88.36       92.60      6.97 o
   2   4   7       50.72       55.06     10.38 o
   3   4   7        3.41        6.73     10.44 o
   4   4   7       47.81       42.42     12.78 o
   5   4   7        0.10      -13.52     14.03 o
   6   4   7        4.71        2.03     14.09 o
   7   4   7        0.13        4.22     18.35 o
   8   4   7        0.58        4.86     19.16 o
  -7   5   7        5.69       21.14     20.79 o
  -6   5   7        8.87       15.06     19.30 o
  -5   5   7       12.19       16.20     17.65 o
  -4   5   7        6.84       13.45     12.11 o
  -3   5   7       29.63       44.49     12.14 o
  -2   5   7        5.79      -15.04     15.04 o
  -1   5   7        0.14       -1.96     12.82 o
   0   5   7       18.65       28.97     12.81 o
   1   5   7       12.13       20.93     17.95 o
   2   5   7        0.04        0.02     17.09 o
   3   5   7       50.96       54.19     21.97 o
   4   5   7        9.28        9.15     15.78 o
 -14   0   8        9.90       17.13     37.56 o
 -13   0   8       18.41        5.72     33.31 o
 -12   0   8       17.07        0.25     31.33 o
 -11   0   8        4.00       17.65     29.42 o
 -10   0   8       26.63       15.05     13.76 o
  -9   0   8       43.77       42.42     11.28 o
  -8   0   8       73.11       75.11     10.61 o
  -7   0   8      431.39      395.15     15.35 o
  -6   0   8      959.82      957.25     17.15 o
  -5   0   8       18.41       13.24      7.22 o
  -4   0   8      940.97      853.84     18.84 o
  -3   0   8     2877.96     2942.78     32.38 o
  -2   0   8     2464.61     2521.84     39.52 o
  -1   0   8     1542.19     1653.68     36.75 o
   0   0   8     3070.54     3062.68     58.58 o
   1   0   8     1976.97     2020.81     47.21 o
   2   0   8     3732.16     4068.56     33.18 o
   3   0   8     6350.60     6925.87     76.29 o
   4   0   8      414.40      449.55     11.42 o
   5   0   8        2.40        3.67      6.80 o
   6   0   8      772.66      776.91     18.14 o
   7   0   8        6.32        8.71      8.97 o
   8   0   8      414.43      431.19     21.50 o
   9   0   8       34.42       24.49     12.82 o
  10   0   8      159.00      205.50     26.22 o
  11   0   8       32.27       37.57     23.43 o
  12   0   8        5.34       10.45     24.29 o
 -14   1   8        2.57        0.51     25.78 o
 -13   1   8       12.14       11.35     20.24 o
 -12   1   8        3.00        8.47     18.38 o
 -11   1   8      129.22      117.09     17.94 o
 -10   1   8      161.37      178.18     14.15 o
  -9   1   8       37.93       38.73     10.39 o
  -8   1   8       68.54       75.54      7.42 o
  -7   1   8      173.65      165.35      9.49 o
  -6   1   8     2101.66     2097.26     22.30 o
  -5   1   8       97.40       93.79      7.98 o
  -4   1   8      603.55      616.87     12.69 o
  -3   1   8      186.32      171.40      7.26 o
  -2   1   8     1385.01     1528.39     23.25 o
  -1   1   8      254.94      257.46      4.84 o
   0   1   8      585.58      576.97      7.34 o
   1   1   8       94.91       81.40      3.91 o
   2   1   8      763.81      803.06      9.36 o
   3   1   8      452.09      390.24      6.52 o
   4   1   8     1161.29     1165.88     10.77 o
   5   1   8       65.70       65.97      6.46 o
   6   1   8      109.31      105.23      8.92 o
   7   1   8      249.96      245.93     11.56 o
   8   1   8       47.12       60.87     10.32 o
   9   1   8        0.20       -7.89     13.01 o
  10   1   8       45.19       48.41     15.81 o
  11   1   8       19.93       21.01     15.40 o
 -13   2   8        0.01       -0.35     21.03 o
 -12   2   8       44.67       41.21     19.92 o
 -11   2   8        0.13       -1.12     12.61 o
 -10   2   8       12.94       10.65     11.70 o
  -9   2   8       15.01       11.67      5.69 o
  -8   2   8       14.48       18.12      6.66 o
  -7   2   8       71.62       63.19      7.81 o
  -6   2   8        7.48        6.62      5.70 o
  -5   2   8      294.21      293.43     11.00 o
  -4   2   8      170.40      166.89      6.28 o
  -3   2   8     3120.60     3275.00     24.87 o
  -2   2   8       68.61       48.81      4.52 o
  -1   2   8      320.69      343.16      8.48 o
   0   2   8      348.90      374.27     12.41 o
   1   2   8       16.59       21.53      4.17 o
   2   2   8       20.23       29.23      4.95 o
   3   2   8        0.62       -2.38      4.68 o
   4   2   8       91.54       89.12      6.05 o
   5   2   8       19.98       17.55      6.15 o
   6   2   8       74.79       73.04      6.54 o
   7   2   8      313.35      293.80     13.98 o
   8   2   8        7.38       10.63      8.32 o
   9   2   8       26.58       17.13     15.79 o
  10   2   8        7.71        4.78     17.50 o
  11   2   8        2.76       15.99     18.37 o
 -12   3   8        0.28      -14.87     28.29 o
 -11   3   8        0.00        3.09     24.44 o
 -10   3   8       22.33        7.71     23.16 o
  -9   3   8        5.61       -1.90     12.75 o
  -8   3   8       63.16       67.91     13.21 o
  -7   3   8      122.37      114.80     12.32 o
  -6   3   8      104.93      100.04     16.48 o
  -5   3   8       45.90       41.43     14.10 o
  -4   3   8       31.39       39.04     12.03 o
  -3   3   8      153.37      149.97     11.32 o
  -2   3   8      144.80      152.98      8.43 o
  -1   3   8        0.18       -0.42      4.81 o
   0   3   8      120.71      114.87      5.97 o
   1   3   8      213.98      224.59      7.72 o
   2   3   8      154.52      152.92      9.20 o
   3   3   8      147.13      152.84      8.58 o
   4   3   8      531.53      534.72     16.34 o
   5   3   8       35.21       41.37      9.95 o
   6   3   8        0.29        8.51     11.26 o
   7   3   8       19.00       12.15     14.44 o
   8   3   8        6.37        8.15     17.90 o
   9   3   8        3.60       -7.56     19.41 o
 -10   4   8        9.35       20.94     20.76 o
  -9   4   8        1.74        9.11     20.22 o
  -8   4   8        2.96        6.04     17.95 o
  -7   4   8       15.64       23.60     17.94 o
  -6   4   8       40.06       43.10     17.28 o
  -5   4   8        3.80        3.69     12.96 o
  -4   4   8        1.10       -0.32     11.34 o
  -3   4   8       57.07       58.33     10.76 o
  -2   4   8        2.26        8.94      8.35 o
  -1   4   8      285.28      287.61     12.54 o
   0   4   8      164.60      163.16      9.58 o
   1   4   8       32.55       31.78     10.21 o
   2   4   8       76.92       67.03     12.65 o
   3   4   8        1.16        1.34     10.86 o
   4   4   8       20.88       13.12     13.61 o
   5   4   8        0.66        2.70     14.16 o
   6   4   8       13.96        9.74     18.76 o
   7   4   8        5.62       10.52     19.18 o
  -6   5   8       18.33       42.61     19.72 o
  -5   5   8        7.98        8.30     13.47 o
  -4   5   8        0.62        2.28     12.09 o
  -3   5   8       38.47       27.45     12.75 o
  -2   5   8       88.66       79.38     16.63 o
  -1   5   8       15.40       11.25     13.61 o
   0   5   8        0.19        4.74     13.44 o
   1   5   8       10.20       12.05     16.14 o
   2   5   8       15.88        8.10     17.71 o
   3   5   8        6.24       17.35     18.57 o
   4   5   8        9.78       -2.46     23.60 o
 -14   1   9        1.47        2.49     26.77 o
 -13   1   9       16.15       22.31     23.00 o
 -12   1   9       10.79       42.93     18.31 o
 -11   1   9       93.17      115.29     19.43 o
 -10   1   9       46.42       47.83     12.91 o
  -9   1   9       58.99       57.54     12.48 o
  -8   1   9      280.37      269.43     10.37 o
  -7   1   9      467.22      477.70     13.09 o
  -6   1   9     1131.67     1146.60     18.20 o
  -5   1   9       43.90       38.97      7.92 o
  -4   1   9      213.77      241.44      9.15 o
  -3   1   9     1224.66     1277.21     15.07 o
  -2   1   9      528.78      525.83      8.67 o
  -1   1   9     1092.76     1187.20     10.63 o
   0   1   9      193.51      193.37      4.78 o
   1   1   9       32.63       34.26      3.99 o
   2   1   9     2303.83     2482.88     15.98 o
   3   1   9      336.25      303.15      6.05 o
   4   1   9      301.43      297.82      7.35 o
   5   1   9      120.22      122.24      7.20 o
   6   1   9       14.08       13.12      6.55 o
   7   1   9      208.96      207.45      9.05 o
   8   1   9       21.16       21.75      9.91 o
   9   1   9       43.36       51.55     14.01 o
  10   1   9        0.02        0.19     12.77 o
  11   1   9       14.73       10.51     20.44 o
 -13   2   9        3.04       -8.16     20.92 o
 -12   2   9       76.93       91.75     22.04 o
 -11   2   9       11.59        6.45     13.01 o
 -10   2   9        2.89        5.40     11.25 o
  -9   2   9      138.40      126.30      8.96 o
  -8   2   9      298.03      299.52     12.78 o
  -7   2   9      557.40      541.64     19.96 o
  -6   2   9       25.43       21.55     10.70 o
  -5   2   9     1238.32     1305.47     21.20 o
  -4   2   9     1991.44     2148.73     21.19 o
  -3   2   9       12.96        9.76      3.60 o
  -2   2   9     3927.40     4102.03     48.33 o
  -1   2   9     1094.74     1079.34     10.79 o
   0   2   9      116.56      121.18      6.47 o
   1   2   9      246.93      243.26      6.49 o
   2   2   9      122.18      125.21      5.91 o
   3   2   9       29.69       33.51      6.61 o
   4   2   9       36.28       38.02      8.78 o
   5   2   9      574.52      575.31     21.57 o
   6   2   9      350.47      334.40      8.91 o
   7   2   9       67.98       60.47      6.65 o
   8   2   9       25.01       15.51     15.05 o
   9   2   9       80.61       97.45     18.00 o
  10   2   9       25.14       20.36     16.94 o
 -12   3   9      102.65      117.81     31.52 o
 -11   3   9        6.74       -1.17     25.17 o
 -10   3   9        8.56       18.24     23.19 o
  -9   3   9        0.14       -7.04     20.45 o
  -8   3   9       18.78       27.90     12.91 o
  -7   3   9      269.54      234.40     13.17 o
  -6   3   9       74.75       71.22      8.15 o
  -5   3   9      240.34      217.00     18.02 o
  -4   3   9      638.75      578.78     16.01 o
  -3   3   9      157.20      154.23     12.74 o
  -2   3   9      634.20      640.36     13.28 o
  -1   3   9       98.87       98.62      6.20 o
   0   3   9        0.91       -2.30      4.01 o
   1   3   9       77.99       77.10      7.07 o
   2   3   9       42.43       44.13      5.59 o
   3   3   9     1039.74     1122.94     19.52 o
   4   3   9      325.28      316.64     13.65 o
   5   3   9        3.72       -9.95     10.01 o
   6   3   9       38.27       45.00     10.88 o
   7   3   9       38.90       21.78     14.95 o
   8   3   9        2.80        0.94     17.76 o
   9   3   9       30.64       30.10     20.49 o
 -10   4   9        9.86       -2.09     21.22 o
  -9   4   9       28.66       23.08     19.60 o
  -8   4   9        3.08      -11.09     19.04 o
  -7   4   9        2.48        1.30     17.50 o
  -6   4   9        4.30        7.73     15.82 o
  -5   4   9        1.51       15.35     15.38 o
  -4   4   9        0.51        0.62     10.18 o
  -3   4   9        8.06       12.23      8.58 o
  -2   4   9        0.43       -3.17      8.48 o
  -1   4   9       51.60       48.59      8.79 o
   0   4   9        1.99        0.50      6.09 o
   1   4   9      106.10      114.48     14.92 o
   2   4   9       51.28       53.75     14.28 o
   3   4   9      127.91      107.16     15.03 o
   4   4   9        3.82        8.45     20.36 o
   5   4   9       14.92       35.17     21.12 o
   6   4   9        0.34       -9.32     18.73 o
   7   4   9        0.77       -4.89     19.37 o
  -6   5   9       10.22       14.99     19.15 o
  -5   5   9       23.00       15.86     13.71 o
  -4   5   9        4.02       21.60     11.92 o
  -3   5   9       77.96       63.71     16.85 o
  -2   5   9       36.97       61.16     16.05 o
  -1   5   9        0.00       -6.05     13.39 o
   0   5   9        9.50       15.81     13.97 o
   1   5   9        1.18       -8.28     16.10 o
   2   5   9        4.31        6.71     18.99 o
   3   5   9       23.49        9.14     18.66 o
   4   5   9        7.10       -6.70     23.61 o
 -14   0  10       59.20       36.34     40.07 o
 -13   0  10       16.29      -16.87     34.80 o
 -12   0  10        7.65        8.36     27.75 o
 -11   0  10       40.60       27.29     28.14 o
 -10   0  10      481.46      456.88     20.35 o
  -9   0  10        1.95       -3.61     11.15 o
  -8   0  10        6.12        3.72      9.74 o
  -7   0  10      669.50      651.58     16.46 o
  -6   0  10      474.26      476.75     14.03 o
  -5   0  10      122.89      116.55     11.61 o
  -4   0  10     3076.34     3078.40     60.08 o
  -3   0  10     1642.85     1679.96     23.62 o
  -2   0  10      460.50      479.12     16.79 o
  -1   0  10       55.90       45.82     10.49 o
   0   0  10     6492.35     7018.98     97.16 o
   1   0  10       49.19       57.56      6.92 o
   2   0  10      705.59      800.69     25.01 o
   3   0  10     1301.67     1544.94    197.29 o
   4   0  10      386.27      358.91     11.08 o
   5   0  10      556.36      533.47     13.50 o
   6   0  10      285.41      276.47     14.95 o
   7   0  10       25.81       17.46      9.23 o
   8   0  10        7.10        4.92     13.41 o
   9   0  10        0.48        0.28     14.09 o
  10   0  10       94.64      130.28     31.46 o
  11   0  10       43.20       69.79     24.75 o
 -14   1  10        5.74       -4.49     27.44 o
 -13   1  10       72.60       86.76     26.67 o
 -12   1  10        0.59       -0.81     21.75 o
 -11   1  10       20.24        7.06     20.65 o
 -10   1  10        0.39        0.41     12.81 o
  -9   1  10      133.54      128.21     11.42 o
  -8   1  10      152.12      153.32      9.80 o
  -7   1  10       24.98       25.20      6.15 o
  -6   1  10      462.17      476.90     14.47 o
  -5   1  10      107.68       98.52      9.42 o
  -4   1  10      724.86      700.24     12.33 o
  -3   1  10     3781.93     3867.97     35.86 o
  -2   1  10       42.43       40.07      4.49 o
  -1   1  10       83.49       79.05      4.45 o
   0   1  10        7.68        8.87      3.64 o
   1   1  10     1235.87     1246.51     13.43 o
   2   1  10        9.49        8.00      4.61 o
   3   1  10      426.73      454.48      7.68 o
   4   1  10      438.38      447.34      8.67 o
   5   1  10       14.39       14.22      6.13 o
   6   1  10      683.00      701.07     12.85 o
   7   1  10      233.44      255.54     11.44 o
   8   1  10        0.52        5.73      9.95 o
   9   1  10       34.21       24.67     12.39 o
  10   1  10        6.04        6.69     12.85 o
  11   1  10       32.71       41.22     21.85 o
 -13   2  10        9.25        3.07     19.11 o
 -12   2  10       15.48       15.51     20.11 o
 -11   2  10        6.97       15.04     17.51 o
 -10   2  10        6.00       -2.71     16.33 o
  -9   2  10       47.29       48.89     10.36 o
  -8   2  10        2.22        3.75     10.25 o
  -7   2  10       71.73       68.90     12.77 o
  -6   2  10       41.93       40.22      8.88 o
  -5   2  10      247.31      239.34     11.81 o
  -4   2  10      580.78      594.85     12.56 o
  -3   2  10       41.25       36.23      4.24 o
  -2   2  10      455.40      458.83      8.84 o
  -1   2  10      189.77      175.37      5.47 o
   0   2  10      231.44      231.38      6.77 o
   1   2  10      113.16      109.86      5.21 o
   2   2  10       13.10       11.83      4.77 o
   3   2  10      272.61      260.70      7.67 o
   4   2  10       40.59       30.43      8.94 o
   5   2  10       96.59      101.20     11.92 o
   6   2  10       30.59       29.03      7.62 o
   7   2  10       66.83       68.25     10.08 o
   8   2  10        8.48        3.72     14.89 o
   9   2  10        7.70        2.00     15.89 o
  10   2  10       14.28       14.06     17.00 o
 -12   3  10       10.73        7.69     34.00 o
 -11   3  10       16.43       24.38     25.03 o
 -10   3  10       35.08       52.52     22.90 o
  -9   3  10       72.32      104.94     15.02 o
  -8   3  10       12.63       17.63     13.12 o
  -7   3  10       17.06        3.44     18.18 o
  -6   3  10        0.00       -2.55     14.05 o
  -5   3  10      116.07      121.66     11.68 o
  -4   3  10      136.98      115.38      8.66 o
  -3   3  10       34.89       30.19      7.25 o
  -2   3  10      128.13      130.70      6.83 o
  -1   3  10      140.43      138.61      7.22 o
   0   3  10       46.03       51.01      7.22 o
   1   3  10      439.54      426.05     10.98 o
   2   3  10        9.34        7.94      5.00 o
   3   3  10       48.71       47.11      9.00 o
   4   3  10       63.10       46.25     11.61 o
   5   3  10       40.83       32.79     16.41 o
   6   3  10       22.16       35.38     19.77 o
   7   3  10        0.15        3.40     15.21 o
   8   3  10        0.01       12.80     18.20 o
   9   3  10        6.77       24.03     19.34 o
 -10   4  10       28.94       23.38     21.22 o
  -9   4  10        2.34       12.36     19.99 o
  -8   4  10      129.17      136.35     21.79 o
  -7   4  10        8.25       -7.42     17.23 o
  -6   4  10       43.31       53.40     17.89 o
  -5   4  10        0.57        1.30     15.84 o
  -4   4  10      140.70      149.85     12.96 o
  -3   4  10       45.52       47.28     10.37 o
  -2   4  10        7.76        2.10      8.35 o
  -1   4  10       43.85       31.71      9.00 o
   0   4  10      236.07      235.77     15.65 o
   1   4  10        0.03       -5.71     11.57 o
   2   4  10      205.55      224.79     17.82 o
   3   4  10       51.96       55.96     13.43 o
   4   4  10        2.25       12.28     17.98 o
   5   4  10        9.83       15.88     22.13 o
   6   4  10       26.05       28.81     22.70 o
   7   4  10       22.53       25.12     20.64 o
  -6   5  10        7.15       12.60     16.43 o
  -5   5  10        3.88        2.54     16.01 o
  -4   5  10        4.54        5.28     15.26 o
  -3   5  10       17.36       19.81     15.56 o
  -2   5  10       22.12       23.05     15.79 o
  -1   5  10        4.70       14.46     13.86 o
   0   5  10        2.32       13.33     14.55 o
   1   5  10       14.06        7.10     17.29 o
   2   5  10        2.37       20.55     15.00 o
   3   5  10        0.03      -16.51     19.47 o
 -13   1  11        0.17       11.48     23.74 o
 -12   1  11       22.41       37.47     23.01 o
 -11   1  11        0.21        8.05     20.36 o
 -10   1  11       12.64       21.35     19.25 o
  -9   1  11       24.42       23.88      8.71 o
  -8   1  11      187.99      177.60     10.04 o
  -7   1  11       13.41       11.90      5.86 o
  -6   1  11       43.11       39.14      9.58 o
  -5   1  11      202.26      197.88     10.00 o
  -4   1  11      808.16      842.37     12.27 o
  -3   1  11      153.19      151.24      5.38 o
  -2   1  11      493.20      505.82      8.55 o
  -1   1  11      101.89       91.87      5.37 o
   0   1  11      165.96      169.70      4.79 o
   1   1  11      231.42      236.76      6.54 o
   2   1  11      463.90      496.92      9.28 o
   3   1  11      125.07      123.12      6.38 o
   4   1  11       29.26       25.67      5.30 o
   5   1  11       55.74       58.50      6.30 o
   6   1  11      458.16      459.48     11.34 o
   7   1  11       64.47       61.00      9.07 o
   8   1  11        0.14        6.88      8.82 o
   9   1  11       14.37       13.82     11.63 o
  10   1  11        4.46       25.09     17.00 o
 -13   2  11        1.87       -9.01     18.78 o
 -12   2  11        6.76        1.81     17.34 o
 -11   2  11       44.95       62.81     16.17 o
 -10   2  11       28.93       25.10      9.02 o
  -9   2  11       86.86       88.75     12.12 o
  -8   2  11      148.25      129.84     14.93 o
  -7   2  11      259.42      242.98     13.70 o
  -6   2  11      138.54      142.89     10.12 o
  -5   2  11      767.26      806.17     15.57 o
  -4   2  11        9.58        3.59      6.59 o
  -3   2  11      167.18      163.79      8.50 o
  -2   2  11      641.42      626.45     10.47 o
  -1   2  11      243.14      255.96      6.75 o
   0   2  11       35.87       31.26      3.68 o
   1   2  11      108.89      104.13      5.56 o
   2   2  11      927.81      957.67     15.17 o
   3   2  11       89.87       91.30      6.06 o
   4   2  11       75.30       73.28      9.71 o
   5   2  11      198.38      178.83     13.87 o
   6   2  11       17.19       21.42      7.45 o
   7   2  11       40.47       35.60     13.05 o
   8   2  11       74.82       92.01     17.19 o
   9   2  11       40.60       50.80     16.91 o
  10   2  11        7.29       11.83     18.26 o
 -12   3  11        8.82       -3.18     27.35 o
 -11   3  11        0.99        1.24     23.88 o
 -10   3  11       18.73       21.04     23.07 o
  -9   3  11       71.51       95.85     16.00 o
  -8   3  11       33.64       30.10     14.61 o
  -7   3  11       14.50       17.16     14.26 o
  -6   3  11       36.32       27.34     13.82 o
  -5   3  11       26.87       33.48     13.92 o
  -4   3  11      284.72      277.92     18.78 o
  -3   3  11       70.51       66.91      6.78 o
  -2   3  11        2.19        5.49      5.43 o
  -1   3  11        6.63        6.58      5.52 o
   0   3  11      156.59      153.75      8.68 o
   1   3  11      377.91      367.17     12.33 o
   2   3  11      281.63      270.84      9.26 o
   3   3  11        5.24        5.00      9.24 o
   4   3  11       25.55       18.07     13.84 o
   5   3  11      108.07      109.70     26.72 o
   6   3  11       82.33      100.57     23.46 o
   7   3  11        1.78       15.80     15.18 o
   8   3  11        5.53       -4.31     18.86 o
  -9   4  11        1.21        5.40     20.16 o
  -8   4  11       11.29       -1.48     19.49 o
  -7   4  11       18.13       23.14     17.75 o
  -6   4  11        2.84        6.20     16.11 o
  -5   4  11        2.95       -0.74     12.85 o
  -4   4  11       36.63       35.02     10.78 o
  -3   4  11       30.96       38.06     10.47 o
  -2   4  11        7.53       10.47      9.64 o
  -1   4  11       47.07       34.93     13.60 o
   0   4  11        2.79        5.14     11.74 o
   1   4  11        0.06        2.19     12.31 o
   2   4  11        0.01       -1.47     14.11 o
   3   4  11        2.36        6.80     13.12 o
   4   4  11        6.24       -0.01     18.39 o
   5   4  11        1.95        6.70     20.30 o
   6   4  11        0.74      -19.28     22.17 o
  -5   5  11        2.26      -12.37     16.32 o
  -4   5  11        8.52       35.88     14.34 o
  -3   5  11        9.70        3.24     16.21 o
  -2   5  11        2.52        6.41     15.99 o
  -1   5  11        1.84      -12.54     15.12 o
   0   5  11       11.07        5.25     13.99 o
   1   5  11        0.25       -9.81     17.15 o
   2   5  11        7.43       10.29     15.84 o
 -14   0  12        0.63       -2.79     35.87 o
 -13   0  12      144.80      117.70     42.84 o
 -12   0  12        2.44       19.76     32.76 o
 -11   0  12       84.10       68.57     31.96 o
 -10   0  12       17.97       21.86     12.62 o
  -9   0  12      105.44      102.57     13.68 o
  -8   0  12        1.41       -3.40     10.50 o
  -7   0  12     1014.71     1038.81     27.97 o
  -6   0  12      127.58      108.00     13.03 o
  -5   0  12       46.96       42.39      8.96 o
  -4   0  12     1868.45     1967.58     29.44 o
  -3   0  12     1414.23     1420.27     29.23 o
  -2   0  12       58.41       38.02     11.51 o
  -1   0  12      165.64      169.76     13.89 o
   0   0  12      622.29      652.79     37.60 o
   1   0  12      154.59      171.46      8.94 o
   2   0  12       73.17       69.28      4.06 o
   3   0  12      420.95      400.27     16.19 o
   4   0  12      139.28      137.47     13.04 o
   5   0  12       12.38       15.55      9.37 o
   6   0  12      526.34      493.64     14.81 o
   7   0  12      175.59      177.80     18.25 o
   8   0  12      124.13      127.95     17.58 o
   9   0  12        1.37        5.74     14.77 o
  10   0  12       17.03        5.41     23.86 o
 -13   1  12       17.89       17.97     25.00 o
 -12   1  12        5.13        9.77     22.15 o
 -11   1  12       17.10       27.67     20.15 o
 -10   1  12       49.77       54.20     28.91 o
  -9   1  12        5.15       13.69      8.60 o
  -8   1  12       55.02       42.52      7.87 o
  -7   1  12       72.69       50.52      8.57 o
  -6   1  12      164.17      134.12     10.70 o
  -5   1  12        5.13        5.68      7.41 o
  -4   1  12      773.00      795.70     12.30 o
  -3   1  12      381.33      371.71      7.71 o
  -2   1  12      491.46      531.82     11.74 o
  -1   1  12      144.21      134.27      6.50 o
   0   1  12      778.45      770.89     10.34 o
   1   1  12     1299.80     1364.22     17.66 o
   2   1  12      245.76      248.86      7.80 o
   3   1  12        5.55        7.22      6.00 o
   4   1  12      414.08      414.67      9.32 o
   5   1  12       86.84       78.76      6.60 o
   6   1  12        0.02       -1.52      6.59 o
   7   1  12        0.28       -2.19      8.81 o
   8   1  12        0.20        0.65      9.40 o
   9   1  12       62.47       69.14     14.55 o
  10   1  12       51.87       65.06     17.86 o
 -13   2  12        0.56       -5.19     20.65 o
 -12   2  12        0.01        2.73     17.18 o
 -11   2  12        0.08      -13.21     15.65 o
 -10   2  12        0.02       -0.43      9.72 o
  -9   2  12       40.85       36.65     10.98 o
  -8   2  12        0.27        3.00     11.22 o
  -7   2  12      416.45      379.28     14.70 o
  -6   2  12       60.86       54.28     10.04 o
  -5   2  12      181.81      166.09     10.66 o
  -4   2  12      158.26      166.67      9.07 o
  -3   2  12       42.70       46.42      7.23 o
  -2   2  12       50.40       51.89      4.30 o
  -1   2  12       12.75       12.65      4.38 o
   0   2  12      146.89      138.76      5.13 o
   1   2  12       20.13       22.46      5.72 o
   2   2  12      432.06      414.17     11.45 o
   3   2  12       75.80       74.46      6.61 o
   4   2  12        1.23        4.94      9.81 o
   5   2  12      293.59      297.38     15.78 o
   6   2  12       14.11        8.64     12.36 o
   7   2  12       28.83       22.01     12.82 o
   8   2  12       32.32       39.97     15.93 o
   9   2  12        0.10        5.65     16.61 o
 -11   3  12       12.18       45.08     25.42 o
 -10   3  12        1.28       -3.88     22.59 o
  -9   3  12        2.66        6.76     14.39 o
  -8   3  12       41.27       60.77     15.30 o
  -7   3  12        1.30        5.00     14.19 o
  -6   3  12       98.60      109.76     16.08 o
  -5   3  12       75.86       56.99     12.84 o
  -4   3  12       99.18      101.54     10.95 o
  -3   3  12       24.12       19.17      7.15 o
  -2   3  12      105.54      103.69      7.05 o
  -1   3  12       56.15       49.58      6.28 o
   0   3  12        8.10        4.55      7.09 o
   1   3  12       26.22       34.24      8.55 o
   2   3  12       39.85       34.65      6.72 o
   3   3  12        3.20        1.22     11.42 o
   4   3  12        2.03        1.23     13.49 o
   5   3  12       52.37       37.85     17.48 o
   6   3  12        4.75       10.68     20.79 o
   7   3  12        8.50        5.51     16.78 o
   8   3  12       32.30       23.64     20.22 o
  -9   4  12        8.08       14.90     19.95 o
  -8   4  12       10.05        3.35     27.27 o
  -7   4  12       92.18      117.61     20.09 o
  -6   4  12       12.72       -4.11     14.55 o
  -5   4  12        0.44        5.24     13.17 o
  -4   4  12       11.89       10.56     12.56 o
  -3   4  12        2.48        5.15      8.83 o
  -2   4  12       61.02       62.64     10.96 o
  -1   4  12      121.58      133.26     14.20 o
   0   4  12       10.45        4.93     11.79 o
   1   4  12       55.36       73.43     13.39 o
   2   4  12        1.34        0.60     14.44 o
   3   4  12       83.85       88.54     15.13 o
   4   4  12       23.37       17.93     18.33 o
   5   4  12        0.01       34.66     21.55 o
   6   4  12        7.45        4.49     23.67 o
  -5   5  12       18.40       25.19     16.81 o
  -4   5  12        0.01        3.90     16.16 o
  -3   5  12        7.05       -1.45     16.86 o
  -2   5  12       82.30       89.20     15.34 o
  -1   5  12       71.30       65.56     15.33 o
   0   5  12        0.66       -3.13     14.39 o
   1   5  12        0.00       -4.60     17.10 o
 -13   1  13        0.75      -10.06     26.46 o
 -12   1  13        0.49        8.86     23.53 o
 -11   1  13       25.94       28.61     23.51 o
 -10   1  13        9.82        3.04     20.06 o
  -9   1  13      127.01      119.42     10.45 o
  -8   1  13       56.81       53.53      7.66 o
  -7   1  13      626.01      647.01     36.06 o
  -6   1  13      176.54      189.39     13.27 o
  -5   1  13        0.10        0.38      6.36 o
  -4   1  13      545.35      582.55     11.79 o
  -3   1  13       56.52       40.55      5.13 o
  -2   1  13        5.80       -0.40      4.77 o
  -1   1  13      564.62      590.26     10.65 o
   0   1  13      155.15      161.88      5.91 o
   1   1  13      208.28      214.28      6.20 o
   2   1  13        6.78        4.35      5.16 o
   3   1  13      300.83      296.97     10.02 o
   4   1  13       63.18       71.05      6.07 o
   5   1  13       14.15        8.30      5.91 o
   6   1  13       66.13       58.34      7.41 o
   7   1  13        2.07       -1.15      9.08 o
   8   1  13        6.94       16.86      9.76 o
   9   1  13       39.89       50.04     14.47 o
  10   1  13       12.52       32.01     21.07 o
 -13   2  13        1.38       -5.96     21.99 o
 -12   2  13       69.26       73.99     21.78 o
 -11   2  13        4.84       -1.31     18.48 o
 -10   2  13       18.34       26.14     11.79 o
  -9   2  13       59.38       54.05     13.97 o
  -8   2  13      534.11      571.49     19.70 o
  -7   2  13      117.53      118.50     11.99 o
  -6   2  13       92.98       67.28     10.62 o
  -5   2  13       43.45       36.50      8.18 o
  -4   2  13        0.63       -1.00      6.65 o
  -3   2  13       51.03       47.51      6.93 o
  -2   2  13      367.29      394.38      8.55 o
  -1   2  13      100.37      106.65      5.30 o
   0   2  13      156.88      153.00      5.36 o
   1   2  13       11.51        6.52      4.50 o
   2   2  13     1942.72     2006.34     22.88 o
   3   2  13       54.41       43.57      8.26 o
   4   2  13       13.57        5.22      8.85 o
   5   2  13        0.24       -0.99     10.22 o
   6   2  13       16.15       24.68     11.01 o
   7   2  13      107.42       95.76     15.24 o
   8   2  13        1.73       -3.06     15.39 o
   9   2  13        8.95       26.21     16.87 o
 -11   3  13       26.97       27.53     20.13 o
 -10   3  13       15.66        7.55     18.27 o
  -9   3  13        4.71        0.70     15.29 o
  -8   3  13       34.09       31.29     13.27 o
  -7   3  13        0.40        5.34     12.11 o
  -6   3  13       13.76       11.47     11.80 o
  -5   3  13      245.63      229.92     16.79 o
  -4   3  13      303.77      300.86     16.54 o
  -3   3  13      427.46      378.02     11.79 o
  -2   3  13       91.12       85.23      7.24 o
  -1   3  13      183.39      179.87     10.51 o
   0   3  13       56.56       50.02      7.74 o
   1   3  13      348.09      351.22     12.13 o
   2   3  13       41.43       20.05     12.72 o
   3   3  13       17.82       18.51     13.74 o
   4   3  13        1.60        1.60     13.52 o
   5   3  13      166.80      160.66     20.52 o
   6   3  13        0.88       -6.94     20.46 o
   7   3  13        9.76        5.81     16.56 o
  -9   4  13        0.32       13.19     20.02 o
  -8   4  13        1.83        7.58     15.36 o
  -7   4  13        0.00       -3.65     17.15 o
  -6   4  13        3.61       13.19     14.12 o
  -5   4  13       69.22       72.95     12.87 o
  -4   4  13        6.21       17.01     10.56 o
  -3   4  13       19.99        9.51     10.02 o
  -2   4  13       13.44       24.19     13.25 o
  -1   4  13       68.20       63.55     13.28 o
   0   4  13       10.66       12.27     12.34 o
   1   4  13       10.39       14.67     12.61 o
   2   4  13        5.18       -6.48     14.13 o
   3   4  13        1.49        1.99     19.56 o
   4   4  13        0.05        1.66     19.57 o
   5   4  13       28.91       70.23     24.44 o
  -4   5  13        6.63       19.96     20.63 o
  -3   5  13       37.04       45.43     17.62 o
  -2   5  13        0.00        7.10     14.53 o
  -1   5  13        0.99        6.34     14.65 o
   0   5  13        0.22       -1.05     14.93 o
 -13   0  14       64.62       63.48     38.49 o
 -12   0  14        3.33      -18.54     31.00 o
 -11   0  14       27.46       14.04     29.97 o
 -10   0  14      365.69      444.34     46.16 o
  -9   0  14       85.24       81.51     13.79 o
  -8   0  14      129.04      132.91     11.99 o
  -7   0  14        2.21        2.94      8.81 o
  -6   0  14       42.37       50.43     10.79 o
  -5   0  14     1571.79     1588.39     33.29 o
  -4   0  14     2525.48     2544.61     60.65 o
  -3   0  14      659.07      681.07     19.52 o
  -2   0  14       27.54       24.93      3.67 o
  -1   0  14      265.98      268.63     16.15 o
   0   0  14     2587.64     2546.26     55.21 o
   1   0  14     1126.11     1105.18     18.59 o
   2   0  14        2.15        7.13      6.92 o
   3   0  14       10.56       13.02      5.01 o
   4   0  14      252.28      246.40     15.93 o
   5   0  14       75.88       63.88     13.41 o
   6   0  14      307.44      307.56     17.89 o
   7   0  14        1.90       12.57     14.01 o
   8   0  14       17.74       21.66     15.85 o
   9   0  14        8.29        7.51     22.83 o
 -13   1  14       24.41       46.70     26.41 o
 -12   1  14        3.22      -12.81     23.31 o
 -11   1  14       22.32       27.83     22.86 o
 -10   1  14       70.82       86.29     15.07 o
  -9   1  14      275.78      271.69     19.41 o
  -8   1  14       22.29       15.00     12.80 o
  -7   1  14      578.85      597.59     19.99 o
  -6   1  14      256.67      252.65     14.65 o
  -5   1  14       70.19       66.82      7.16 o
  -4   1  14      140.70      131.97      5.90 o
  -3   1  14      345.43      305.14      7.79 o
  -2   1  14      199.97      200.41      7.24 o
  -1   1  14      128.08      131.57      6.36 o
   0   1  14        5.68        5.13      6.02 o
   1   1  14      453.50      445.60     10.95 o
   2   1  14      854.94      865.82     11.95 o
   3   1  14       63.22       66.30      7.20 o
   4   1  14      454.03      461.94     13.07 o
   5   1  14       62.50       49.70      6.51 o
   6   1  14        0.52        4.33      8.40 o
   7   1  14       69.62       77.93     10.32 o
   8   1  14       60.65       53.57     12.51 o
   9   1  14       10.79       17.31     16.50 o
 -12   2  14        0.30        6.23     19.43 o
 -11   2  14       31.84       15.50     19.18 o
 -10   2  14        1.57        8.22     13.75 o
  -9   2  14        0.79       11.48     10.53 o
  -8   2  14       85.48       76.79     15.12 o
  -7   2  14       46.15       41.05     10.75 o
  -6   2  14       84.43       77.99     11.30 o
  -5   2  14        0.13        4.25      7.88 o
  -4   2  14      135.68      114.01      9.26 o
  -3   2  14       22.05       23.23      6.67 o
  -2   2  14       36.86       39.79      5.69 o
  -1   2  14       98.24      100.74      5.58 o
   0   2  14       38.98       35.28      4.39 o
   1   2  14      443.99      454.65     10.33 o
   2   2  14        0.02        0.18      7.56 o
   3   2  14        0.02        3.52      8.02 o
   4   2  14      179.60      189.14      9.28 o
   5   2  14       77.19       60.45     11.26 o
   6   2  14       50.73       46.55     11.63 o
   7   2  14        0.15        2.37     13.33 o
   8   2  14        9.87       26.21     21.03 o
 -11   3  14        0.31        1.34     20.13 o
 -10   3  14       15.86       18.01     19.72 o
  -9   3  14       78.56       87.84     15.11 o
  -8   3  14        3.99        0.73     13.55 o
  -7   3  14        9.91       12.22     15.57 o
  -6   3  14      239.51      214.46     15.91 o
  -5   3  14      110.43      102.36     14.20 o
  -4   3  14      365.51      335.28     15.51 o
  -3   3  14       21.26       19.69      7.13 o
  -2   3  14       49.28       43.09      6.72 o
  -1   3  14       15.10       12.42      8.00 o
   0   3  14      146.13      140.57      9.16 o
   1   3  14      211.87      211.69     14.13 o
   2   3  14        0.92       10.25     12.46 o
   3   3  14        7.69        7.69     13.01 o
   4   3  14       21.70       20.46     14.12 o
   5   3  14      159.05      182.21     21.81 o
   6   3  14        4.17       -1.89     18.44 o
   7   3  14        4.02        1.36     16.68 o
  -9   4  14        6.13       -3.56     17.11 o
  -8   4  14       29.70       30.44     14.34 o
  -7   4  14        8.98        8.93     13.88 o
  -6   4  14      109.19      115.28     17.56 o
  -5   4  14       20.34       23.00     14.57 o
  -4   4  14      308.96      293.15     18.52 o
  -3   4  14       15.03       11.83     13.15 o
  -2   4  14       11.81       12.72     13.80 o
  -1   4  14       36.01       36.89     13.28 o
   0   4  14        8.75       19.11     13.04 o
   1   4  14       26.77       27.57     13.04 o
   2   4  14       12.33        3.77     13.17 o
   3   4  14        0.38       -0.33     18.99 o
   4   4  14        4.07        7.84     18.74 o
   5   4  14        8.63        6.35     19.79 o
  -2   5  14        4.65       -4.97     16.26 o
 -13   1  15        2.76        0.17     25.58 o
 -12   1  15       28.03       40.15     24.70 o
 -11   1  15        0.05        1.15     23.40 o
 -10   1  15       26.82       28.72     14.15 o
  -9   1  15        1.78       15.46     13.55 o
  -8   1  15       84.23       78.33     12.77 o
  -7   1  15      102.81      102.70     13.10 o
  -6   1  15      148.25      147.38     10.85 o
  -5   1  15        2.62        5.24      7.30 o
  -4   1  15      115.37      112.63      6.25 o
  -3   1  15        1.72        1.46      5.11 o
  -2   1  15      109.91      111.57      6.00 o
  -1   1  15        0.29       -2.15      3.93 o
   0   1  15       76.96       63.89      7.68 o
   1   1  15       18.71       18.19      4.84 o
   2   1  15      485.02      475.05     11.11 o
   3   1  15       14.40       13.63      5.63 o
   4   1  15        0.15        0.92      6.71 o
   5   1  15       15.98       12.84      7.57 o
   6   1  15       70.92       73.99      9.70 o
   7   1  15       11.96       14.26     10.71 o
   8   1  15        0.54        0.28     16.43 o
   9   1  15        0.41        3.07     16.55 o
 -12   2  15        2.95      -14.98     20.44 o
 -11   2  15       66.15       67.88     25.51 o
 -10   2  15        0.04        4.78     11.80 o
  -9   2  15       13.49       25.31     11.86 o
  -8   2  15        4.89        4.77     10.85 o
  -7   2  15        8.84        9.05     10.72 o
  -6   2  15        0.01        3.34      9.28 o
  -5   2  15      383.80      395.48     15.34 o
  -4   2  15       11.23       21.32      7.94 o
  -3   2  15      111.42       94.86      7.72 o
  -2   2  15       28.76       30.42      6.35 o
  -1   2  15      610.84      627.63      9.22 o
   0   2  15      100.99      101.44      5.34 o
   1   2  15      183.77      165.42      8.69 o
   2   2  15        2.19       -0.18      8.95 o
   3   2  15       39.68       44.55      8.58 o
   4   2  15       22.54       14.23      8.04 o
   5   2  15      143.60      137.99     13.11 o
   6   2  15        6.47        7.07     11.27 o
   7   2  15        0.31       -2.44     17.35 o
   8   2  15       23.33       38.20     18.12 o
 -11   3  15       11.10       25.67     24.56 o
 -10   3  15       29.01       35.94     23.32 o
  -9   3  15       14.39       22.96     15.50 o
  -8   3  15       39.60       47.90     16.33 o
  -7   3  15        0.00        4.24     13.61 o
  -6   3  15       11.90        4.01     12.04 o
  -5   3  15       26.16       32.76     12.77 o
  -4   3  15       78.26       97.89     13.43 o
  -3   3  15       33.32       30.38     11.15 o
  -2   3  15       16.14       13.56      6.73 o
  -1   3  15      109.41       91.65      9.82 o
   0   3  15       90.82       89.36     10.55 o
   1   3  15       39.40       37.37     11.18 o
   2   3  15       31.48       23.22     16.86 o
   3   3  15       32.51       36.12     13.97 o
   4   3  15        6.94       13.22     14.41 o
   5   3  15        3.60        7.16     17.27 o
   6   3  15       28.32       29.17     21.83 o
  -8   4  15        6.82       17.99     14.11 o
  -7   4  15        7.60       11.55     13.66 o
  -6   4  15        8.53        7.77     14.61 o
  -5   4  15        7.15       -3.29     14.65 o
  -4   4  15        1.38        5.51     17.66 o
  -3   4  15       22.88       20.62     15.57 o
  -2   4  15        2.83        4.20     14.82 o
  -1   4  15        0.05        8.58     13.00 o
   0   4  15        0.31        7.03     12.44 o
   1   4  15        0.02      -11.78     12.63 o
   2   4  15        6.17        7.67     12.85 o
   3   4  15        0.05       -8.68     23.08 o
   4   4  15        0.75        1.03     25.91 o
 -13   0  16        4.36       -0.73     37.52 o
 -12   0  16       13.24       -1.27     35.75 o
 -11   0  16       54.13       56.54     32.39 o
 -10   0  16        9.28        4.07     30.25 o
  -9   0  16       50.51       67.72     18.01 o
  -8   0  16        0.85        7.64     11.59 o
  -7   0  16      418.69      397.56     21.45 o
  -6   0  16      820.52      843.25     28.04 o
  -5   0  16        0.49       -2.08     15.38 o
  -4   0  16      587.02      545.10     28.51 o
  -3   0  16      580.43      606.60     29.50 o
  -2   0  16      537.45      537.17     22.10 o
  -1   0  16      114.67      129.71     14.19 o
   0   0  16       91.67       89.42     10.24 o
   1   0  16        0.56        3.92      7.71 o
   2   0  16       20.15       19.15      7.71 o
   3   0  16      559.19      572.59     21.44 o
   4   0  16      443.76      436.34     15.53 o
   5   0  16        0.88        5.59      9.31 o
   6   0  16       16.00       11.70     13.41 o
   7   0  16      138.74      161.15     20.27 o
   8   0  16       34.93       32.02     17.48 o
 -13   1  16       19.72       45.12     26.72 o
 -12   1  16        4.94        6.94     24.92 o
 -11   1  16       12.60       11.89     23.23 o
 -10   1  16       78.68       73.35     16.29 o
  -9   1  16      289.04      275.51     18.18 o
  -8   1  16      106.37      106.10     13.73 o
  -7   1  16       96.69       97.32     13.15 o
  -6   1  16      118.35      105.40      9.52 o
  -5   1  16        9.51        6.72      7.61 o
  -4   1  16      179.76      173.67      7.39 o
  -3   1  16      267.41      256.58      8.96 o
  -2   1  16       12.43       13.55      4.97 o
  -1   1  16      257.63      238.01      9.93 o
   0   1  16      796.82      852.39     16.09 o
   1   1  16       77.28       67.86      8.25 o
   2   1  16       33.61       30.96      5.28 o
   3   1  16        1.74        2.54      5.38 o
   4   1  16      101.26      114.69      8.28 o
   5   1  16        5.51        8.75      7.46 o
   6   1  16       36.16       24.85     10.19 o
   7   1  16       86.29       94.85     15.26 o
   8   1  16        8.03       -5.21     16.93 o
 -12   2  16        0.02       -3.05     25.48 o
 -11   2  16        4.57       16.45     16.33 o
 -10   2  16        6.92        4.20     12.35 o
  -9   2  16       30.97       21.42     12.36 o
  -8   2  16        4.43       22.68     11.71 o
  -7   2  16        5.80        5.45     10.53 o
  -6   2  16        2.40       -7.92      9.90 o
  -5   2  16        1.94        3.23      9.44 o
  -4   2  16       66.01       70.72      9.16 o
  -3   2  16       22.87       24.90      6.86 o
  -2   2  16       10.63       16.31      5.79 o
  -1   2  16        0.48        0.31      4.96 o
   0   2  16      162.58      152.01      5.92 o
   1   2  16       51.20       42.56      5.41 o
   2   2  16       34.50       39.08     11.26 o
   3   2  16      115.09      106.36     11.06 o
   4   2  16        0.63        6.96     11.09 o
   5   2  16       55.17       46.45     11.58 o
   6   2  16       47.56       58.66     15.13 o
   7   2  16        1.41       -3.55     15.64 o
 -11   3  16        1.09      -10.52     25.72 o
 -10   3  16        2.78        9.46     22.96 o
  -9   3  16       11.80        2.09     16.65 o
  -8   3  16        6.83        2.85     16.08 o
  -7   3  16       47.11       38.09     14.11 o
  -6   3  16        0.16        1.77     11.89 o
  -5   3  16       97.47      106.93     13.27 o
  -4   3  16        0.66        5.88     11.77 o
  -3   3  16       11.65       10.48     10.67 o
  -2   3  16       16.41       18.51     11.58 o
  -1   3  16       31.50       41.54     12.28 o
   0   3  16       17.09       21.27     10.62 o
   1   3  16       14.86        7.47     10.90 o
   2   3  16       31.52       36.55     13.16 o
   3   3  16       57.33       61.14     19.18 o
   4   3  16       40.06       29.55     17.96 o
   5   3  16       27.75       19.58     25.96 o
   6   3  16        1.98        2.42     21.55 o
  -8   4  16       67.89       72.69     15.84 o
  -7   4  16       79.39       91.74     15.36 o
  -6   4  16       18.77       29.25     15.34 o
  -5   4  16       57.47       58.42     19.25 o
  -4   4  16       17.87       38.29     17.94 o
  -3   4  16       43.24       55.34     19.73 o
  -2   4  16       24.80       33.97     15.54 o
  -1   4  16       30.98       33.43     13.28 o
   0   4  16        6.05       12.54     12.92 o
   1   4  16       11.24       15.53     13.53 o
   2   4  16       35.32       29.66     16.55 o
   3   4  16       68.67       66.19     17.66 o
 -13   1  17       19.87       15.12     26.68 o
 -12   1  17        0.02       -1.58     23.93 o
 -11   1  17        0.01        4.53     15.14 o
 -10   1  17        6.16        5.77     12.91 o
  -9   1  17       40.04       28.04     13.03 o
  -8   1  17      137.73      150.95     15.60 o
  -7   1  17       89.87       88.93     10.90 o
  -6   1  17      128.67      126.43     10.08 o
  -5   1  17      103.14      106.21      9.15 o
  -4   1  17        0.03       -1.41      6.08 o
  -3   1  17       57.87       55.66      6.39 o
  -2   1  17       13.66       13.35      5.60 o
  -1   1  17        6.37        6.65      7.72 o
   0   1  17      226.85      218.04     10.86 o
   1   1  17       14.36       13.19      7.87 o
   2   1  17      204.80      161.99      9.86 o
   3   1  17      108.62      111.57     10.06 o
   4   1  17      103.42      109.09     10.07 o
   5   1  17        1.29        0.41      8.71 o
   6   1  17        6.30       16.69     12.61 o
   7   1  17        2.07        8.21     12.03 o
   8   1  17        9.78       27.37     17.37 o
 -12   2  17       17.44       16.40     25.21 o
 -11   2  17        0.01      -12.24     23.46 o
 -10   2  17        0.04       -2.29     12.92 o
  -9   2  17        3.48        0.21     11.86 o
  -8   2  17       79.28       82.07     12.81 o
  -7   2  17        0.33       -2.23     10.69 o
  -6   2  17       37.69       26.52     10.53 o
  -5   2  17        6.09        3.54      9.76 o
  -4   2  17       65.01       53.90      8.07 o
  -3   2  17      142.86      137.83      8.51 o
  -2   2  17      298.97      301.89     10.08 o
  -1   2  17       10.07       10.28      5.41 o
   0   2  17      339.02      339.01      7.33 o
   1   2  17        1.43        2.47      8.74 o
   2   2  17       45.86       54.86      9.24 o
   3   2  17        0.43      -12.22     12.22 o
   4   2  17        0.01       -5.11     13.36 o
   5   2  17       52.98       59.17     13.53 o
   6   2  17       18.57       22.55     13.59 o
   7   2  17        8.44       10.36     16.82 o
 -10   3  17        8.84        4.49     23.46 o
  -9   3  17       29.03       24.85     16.72 o
  -8   3  17        0.20        0.38     14.58 o
  -7   3  17        5.01       15.54     12.45 o
  -6   3  17       82.19       72.40     13.64 o
  -5   3  17       10.03       10.40     11.48 o
  -4   3  17       16.74       27.94     11.16 o
  -3   3  17        1.32        2.62     10.84 o
  -2   3  17        1.35       10.82     19.72 o
  -1   3  17      210.71      220.26     15.62 o
   0   3  17        2.99        4.31     10.99 o
   1   3  17       51.03       44.88     11.25 o
   2   3  17        0.19       -2.08     13.23 o
   3   3  17        3.55        2.44     18.21 o
   4   3  17        0.32       16.39     24.65 o
   5   3  17        8.23       19.92     24.76 o
  -7   4  17        0.00        0.30     14.39 o
  -6   4  17       18.90       32.76     16.63 o
  -5   4  17       25.84       37.44     19.47 o
  -4   4  17       13.14       27.35     19.01 o
  -3   4  17       22.00       14.96     20.45 o
  -2   4  17        1.26        5.63     13.80 o
  -1   4  17       16.12       12.73     13.20 o
   0   4  17        1.08       -1.56     13.40 o
   1   4  17       38.39       31.18     13.77 o
   2   4  17        0.65        2.18     14.91 o
 -13   0  18       12.60       12.21     41.13 o
 -12   0  18       11.80       56.17     36.88 o
 -11   0  18      155.19      147.99     42.41 o
 -10   0  18       10.47        0.46     32.15 o
  -9   0  18      754.93      809.49     31.51 o
  -8   0  18      110.35       93.49     17.54 o
  -7   0  18       69.24       80.31     15.74 o
  -6   0  18       22.22       20.94     17.23 o
  -5   0  18       17.25       19.99     18.02 o
  -4   0  18      108.78       87.87     19.44 o
  -3   0  18      260.98      235.64     18.29 o
  -2   0  18      141.27      122.95     20.50 o
  -1   0  18      217.64      203.07     17.95 o
   0   0  18     1222.66     1329.61     32.63 o
   1   0  18      154.95      144.73     11.88 o
   2   0  18        3.26        7.12      8.04 o
   3   0  18        4.13        5.16     13.02 o
   4   0  18      115.75      101.80     15.74 o
   5   0  18       40.64       35.48     14.53 o
   6   0  18       14.78       27.82     14.59 o
   7   0  18       35.16       33.46     24.09 o
 -12   1  18        7.27        7.20     25.38 o
 -11   1  18        0.01       11.42     13.14 o
 -10   1  18       53.86       70.10     15.40 o
  -9   1  18       22.65       24.12     13.48 o
  -8   1  18        7.39        7.63     12.84 o
  -7   1  18        0.97        6.25      9.54 o
  -6   1  18      500.79      483.89     15.74 o
  -5   1  18        8.48        3.33      7.83 o
  -4   1  18       58.54       59.41      7.00 o
  -3   1  18       20.48       15.97      5.63 o
  -2   1  18       77.07       68.78      5.71 o
  -1   1  18      116.55      110.81      8.90 o
   0   1  18      826.57      818.35     22.40 o
   1   1  18       65.96       55.89      8.99 o
   2   1  18       16.77       13.92      9.13 o
   3   1  18       98.08      104.50     10.57 o
   4   1  18      207.67      216.30     13.31 o
   5   1  18        0.01        1.97     10.39 o
   6   1  18       22.08       18.71     12.64 o
   7   1  18       19.28       32.33     13.40 o
 -11   2  18        0.03       -6.85     24.13 o
 -10   2  18       39.76       38.47     14.12 o
  -9   2  18        9.38        8.74     11.95 o
  -8   2  18        0.20        5.28     11.84 o
  -7   2  18        1.18        8.59     11.02 o
  -6   2  18       12.07        9.85     10.83 o
  -5   2  18        1.25       -3.67     10.31 o
  -4   2  18       52.17       60.17      8.42 o
  -3   2  18       75.35       69.89      7.57 o
  -2   2  18      104.50      101.32      7.95 o
  -1   2  18      183.66      173.73      8.92 o
   0   2  18      150.26      169.53     12.08 o
   1   2  18       58.73       57.77      9.53 o
   2   2  18       25.72       20.40      8.60 o
   3   2  18        1.89        8.70     11.65 o
   4   2  18       11.24       24.26     12.56 o
   5   2  18        0.26       -1.60     13.74 o
   6   2  18        7.86      -12.48     14.22 o
 -10   3  18       73.20       74.13     24.72 o
  -9   3  18        4.00        1.12     15.00 o
  -8   3  18       18.84       23.78     15.86 o
  -7   3  18        2.54        0.14     12.90 o
  -6   3  18        3.49        5.94     12.69 o
  -5   3  18        1.32       22.21     11.86 o
  -4   3  18       40.64       57.21     12.25 o
  -3   3  18       37.57       30.08     18.14 o
  -2   3  18       22.02       23.51     21.81 o
  -1   3  18        0.02        2.35     11.62 o
   0   3  18       68.22       75.11     12.04 o
   1   3  18       40.70       50.96     14.13 o
   2   3  18        0.80       -7.79     12.34 o
   3   3  18       72.47       73.59     20.63 o
   4   3  18        2.03       17.60     25.62 o
   5   3  18        0.27        3.82     27.17 o
  -7   4  18       47.85       48.53     17.78 o
  -6   4  18       45.69       37.37     17.71 o
  -5   4  18      134.11      112.31     21.38 o
  -4   4  18        0.05        9.59     18.30 o
  -3   4  18       18.84       25.19     20.60 o
  -2   4  18        0.31       11.18     15.29 o
  -1   4  18       14.50       30.06     14.04 o
   0   4  18        2.07        8.20     13.48 o
   1   4  18       35.50       60.41     16.26 o
 -12   1  19       13.37       24.03     19.64 o
 -11   1  19        6.24        8.00     14.92 o
 -10   1  19       30.35       35.90     14.92 o
  -9   1  19       31.35       34.07     13.67 o
  -8   1  19        1.87        1.04     11.73 o
  -7   1  19       53.72       67.39     11.01 o
  -6   1  19       64.28       63.98      9.49 o
  -5   1  19       37.53       39.32      8.92 o
  -4   1  19       54.62       52.12      8.39 o
  -3   1  19       74.67       66.72      6.40 o
  -2   1  19      119.41      125.57     10.25 o
  -1   1  19       64.46       59.96      8.65 o
   0   1  19        1.81        2.64      6.27 o
   1   1  19        0.17        0.30      9.77 o
   2   1  19        4.73        7.63      9.22 o
   3   1  19       39.28       46.93      9.56 o
   4   1  19        0.00       -0.45     10.65 o
   5   1  19        0.74       -6.99     10.81 o
   6   1  19       14.31       23.28     13.76 o
   7   1  19        0.05       -3.00     14.09 o
 -11   2  19       42.48       53.94     26.12 o
 -10   2  19        1.35       14.14     16.85 o
  -9   2  19       61.32       66.18     13.27 o
  -8   2  19       26.85       37.17     12.29 o
  -7   2  19       48.11       42.59     12.05 o
  -6   2  19       15.03       19.95     11.10 o
  -5   2  19      206.47      224.45     14.64 o
  -4   2  19       15.94       17.44      9.63 o
  -3   2  19        4.69       -0.72      7.47 o
  -2   2  19       41.65       38.38      7.81 o
  -1   2  19      126.35      138.50      9.58 o
   0   2  19       19.42       21.62      9.82 o
   1   2  19       45.74       47.44     12.46 o
   2   2  19        0.02        0.51     10.77 o
   3   2  19        2.75        9.18     11.51 o
   4   2  19        2.52       10.69     13.29 o
   5   2  19       18.55       29.69     14.10 o
   6   2  19       32.99       39.75     14.58 o
  -9   3  19        3.49       -2.39     16.19 o
  -8   3  19       16.43       29.65     15.93 o
  -7   3  19       12.71       20.90     13.24 o
  -6   3  19       31.99       36.53     13.32 o
  -5   3  19        5.77        5.79     12.41 o
  -4   3  19       36.72       45.42     12.22 o
  -3   3  19       10.47       33.20     18.50 o
  -2   3  19        0.02        1.01     13.39 o
  -1   3  19       41.69       30.55     14.99 o
   0   3  19        2.73       -6.50     13.08 o
   1   3  19       18.23       13.24     19.08 o
   2   3  19       15.52        8.44     16.20 o
   3   3  19       33.69       52.73     19.59 o
   4   3  19        8.32       19.09     26.86 o
  -6   4  19       16.43        1.54     17.76 o
  -5   4  19       11.22       18.30     17.18 o
  -4   4  19        7.49       -6.16     26.48 o
  -3   4  19        0.13      -11.83     19.35 o
  -2   4  19        0.89        3.47     16.63 o
  -1   4  19        0.91       -7.13     16.18 o
   0   4  19        1.92      -13.68     20.87 o
 -12   0  20       43.04       88.12     38.85 o
 -11   0  20       14.35       18.01     22.26 o
 -10   0  20      206.95      248.30     24.22 o
  -9   0  20       97.99       97.61     19.67 o
  -8   0  20       94.55       90.32     17.11 o
  -7   0  20        8.27        3.94     18.36 o
  -6   0  20       99.79      120.14     21.72 o
  -5   0  20       63.82       71.46     21.11 o
  -4   0  20       85.30       90.17      7.71 o
  -3   0  20       71.64       88.09     20.07 o
  -2   0  20      175.92      171.41     17.80 o
  -1   0  20       79.94       91.41     12.82 o
   0   0  20      690.45      728.98     21.76 o
   1   0  20       23.25       24.31      9.67 o
   2   0  20       12.66       10.56     16.83 o
   3   0  20       18.87       33.60     14.14 o
   4   0  20      163.68      171.63     23.65 o
   5   0  20       93.44       75.79     16.92 o
   6   0  20        0.28       17.00     18.50 o
 -12   1  20        0.25       -3.81     20.25 o
 -11   1  20        0.84        2.05     13.23 o
 -10   1  20        1.50       18.94     14.35 o
  -9   1  20       21.00       31.64     12.69 o
  -8   1  20        0.04        6.42     12.33 o
  -7   1  20       51.06       54.85     11.22 o
  -6   1  20       11.51       23.82      9.96 o
  -5   1  20       27.04       28.21      7.66 o
  -4   1  20       12.41       17.84      6.87 o
  -3   1  20      357.44      357.65     18.57 o
  -2   1  20       73.06       74.10     10.78 o
  -1   1  20       15.05       19.86      8.94 o
   0   1  20        0.33        7.43      6.62 o
   1   1  20      145.33      149.78     11.89 o
   2   1  20        9.76       12.89      9.62 o
   3   1  20       18.27       20.13     11.27 o
   4   1  20        7.05        4.80     11.24 o
   5   1  20        1.80        1.87     13.66 o
   6   1  20       21.82       28.88     14.78 o
 -11   2  20        0.52      -21.55     21.55 o
 -10   2  20        1.41        5.50     14.88 o
  -9   2  20        0.00       -2.86     12.65 o
  -8   2  20        0.19       -1.62     12.00 o
  -7   2  20       11.94        8.69     12.01 o
  -6   2  20       39.67       34.39     11.88 o
  -5   2  20        0.19      -10.58     11.24 o
  -4   2  20        0.76       -4.51     10.82 o
  -3   2  20        0.91        5.77      9.69 o
  -2   2  20        6.20        9.59      9.25 o
  -1   2  20       19.24       26.46     11.60 o
   0   2  20        8.58        1.90     10.12 o
   1   2  20       21.42       24.98     12.40 o
   2   2  20        1.74       -1.54     11.23 o
   3   2  20       69.55       70.85     13.74 o
   4   2  20       24.83       35.65     14.12 o
   5   2  20        0.34        4.10     14.31 o
  -9   3  20       25.31       29.19     16.73 o
  -8   3  20        0.92       -4.82     15.56 o
  -7   3  20       16.92       18.73     13.79 o
  -6   3  20        2.72       14.57     13.29 o
  -5   3  20       54.21       57.30     13.16 o
  -4   3  20        2.59      -11.31     14.83 o
  -3   3  20       43.86       44.91     18.95 o
  -2   3  20        2.51       -0.55     18.68 o
  -1   3  20       36.04       32.31     19.57 o
   0   3  20        1.56       -3.15     16.92 o
   1   3  20       19.07        6.79     18.16 o
   2   3  20        0.57        6.95     16.22 o
   3   3  20        1.89        7.77     19.04 o
  -4   4  20       25.12       30.14     21.80 o
  -3   4  20        0.14        1.22     21.94 o
  -2   4  20       24.78       33.54     24.32 o
 -11   1  21       52.50       52.55     16.08 o
 -10   1  21        4.00        7.62     13.11 o
  -9   1  21       26.01       25.78     13.68 o
  -8   1  21       55.03       57.85     12.28 o
  -7   1  21        8.43        7.88     10.90 o
  -6   1  21       77.69       89.09     15.35 o
  -5   1  21        4.71       11.26     10.84 o
  -4   1  21      162.46      160.85     13.58 o
  -3   1  21       36.85       40.18     11.48 o
  -2   1  21       77.92       81.48     11.17 o
  -1   1  21       34.18       30.64      9.79 o
   0   1  21      107.49      106.91     12.17 o
   1   1  21        1.14       -4.35      9.34 o
   2   1  21       55.92       55.90     12.35 o
   3   1  21       64.61       66.36     11.35 o
   4   1  21        0.08        3.05     11.66 o
   5   1  21       16.01        2.73     14.29 o
 -10   2  21        1.74        2.35     15.63 o
  -9   2  21       24.75       37.64     13.96 o
  -8   2  21       73.20       89.57     14.29 o
  -7   2  21        8.94        6.51     12.12 o
  -6   2  21       51.39       58.45     12.58 o
  -5   2  21        0.20       -4.56     12.58 o
  -4   2  21        1.24        3.34     10.42 o
  -3   2  21       23.98       31.84     12.06 o
  -2   2  21      182.87      202.05     15.54 o
  -1   2  21        5.68       20.84     10.07 o
   0   2  21        0.21       -2.65     10.23 o
   1   2  21       16.21        8.25     12.10 o
   2   2  21       79.22       96.68     14.17 o
   3   2  21       14.05       12.94     13.73 o
   4   2  21        2.02       13.82     14.54 o
  -8   3  21        6.80       11.99     14.23 o
  -7   3  21       27.46       20.78     14.53 o
  -6   3  21        0.70        1.31     13.27 o
  -5   3  21       26.79       30.42     16.19 o
  -4   3  21       20.32       33.37     20.56 o
  -3   3  21        9.42       18.36     19.56 o
  -2   3  21        3.24      -12.35     20.14 o
  -1   3  21        1.60        3.86     19.63 o
   0   3  21        1.59       12.37     16.27 o
   1   3  21       27.69       25.29     17.83 o
   2   3  21        1.04        5.10     15.89 o
 -11   0  22       48.45       32.33     26.15 o
 -10   0  22       49.36       69.70     18.26 o
  -9   0  22        2.12       11.61     20.18 o
  -8   0  22        9.68       13.03     20.38 o
  -7   0  22       92.55      113.20     23.60 o
  -6   0  22       23.16       21.10     21.18 o
  -5   0  22       64.55       68.35     11.37 o
  -4   0  22       39.11       57.98     21.83 o
  -3   0  22        0.10       -3.62     14.59 o
  -2   0  22      800.78      791.93     30.88 o
  -1   0  22       21.02       19.81     11.77 o
   0   0  22      261.41      231.17     19.56 o
   1   0  22      128.80      119.18     20.02 o
   2   0  22        0.61        3.50     17.68 o
   3   0  22       18.16       27.30     15.51 o
   4   0  22        0.03      -15.88     16.37 o
   5   0  22        0.45        5.62     16.75 o
 -11   1  22        6.66        8.99     14.71 o
 -10   1  22       59.22       64.09     15.27 o
  -9   1  22        2.08        8.07     13.10 o
  -8   1  22        0.52       15.86     11.66 o
  -7   1  22        3.19        7.80     12.01 o
  -6   1  22       23.76       26.93     11.54 o
  -5   1  22       27.72       21.37     11.01 o
  -4   1  22       64.48       57.75     11.61 o
  -3   1  22        6.27        2.02     10.20 o
  -2   1  22       19.65       19.62     10.66 o
  -1   1  22       88.18       91.57     13.24 o
   0   1  22       45.25       38.49     11.57 o
   1   1  22        2.11        0.97      9.56 o
   2   1  22       55.85       56.63     12.35 o
   3   1  22        0.03        2.06     10.74 o
   4   1  22       38.67       46.65     14.46 o
 -10   2  22       13.12       21.57     16.88 o
  -9   2  22        3.42        6.33     15.92 o
  -8   2  22        1.02       -0.14     13.14 o
  -7   2  22        1.34       10.70     12.84 o
  -6   2  22        8.41        9.93     13.45 o
  -5   2  22       35.80       24.79     12.18 o
  -4   2  22        4.41        9.08     13.33 o
  -3   2  22        8.82        4.56     15.08 o
  -2   2  22       25.40       28.34     12.33 o
  -1   2  22        1.51        0.30     12.14 o
   0   2  22        0.46        4.83     10.99 o
   1   2  22        0.45        0.72     12.52 o
   2   2  22        2.21        7.77     15.14 o
   3   2  22        4.74       -4.23     14.63 o
  -7   3  22        8.05        6.95     14.58 o
  -6   3  22        0.01        5.80     20.31 o
  -5   3  22       21.43        5.88     21.55 o
  -4   3  22        0.80       15.28     19.82 o
  -3   3  22       10.97       39.83     20.70 o
  -2   3  22        9.42       15.05     19.53 o
  -1   3  22      106.71      110.91     22.84 o
   0   3  22       12.45       13.13     18.21 o
   1   3  22        0.01       -1.86     17.55 o
 -10   1  23       13.16        7.71     14.39 o
  -9   1  23       17.13       20.69     13.99 o
  -8   1  23        0.03        5.82     12.11 o
  -7   1  23       29.94       17.33     13.10 o
  -6   1  23        4.64       12.83     16.18 o
  -5   1  23        0.04        1.22     15.36 o
  -4   1  23       20.02       28.76     15.10 o
  -3   1  23       36.51       33.90     11.10 o
  -2   1  23       13.37       14.02     10.35 o
  -1   1  23       99.27       97.73     12.61 o
   0   1  23       24.94       29.61     10.92 o
   1   1  23        3.49       -5.79     11.51 o
   2   1  23        0.55        5.59     12.56 o
   3   1  23       11.32        5.09     12.70 o
   4   1  23        3.42       -4.21     14.58 o
  -9   2  23        3.50        4.19     16.00 o
  -8   2  23       43.31       56.13     14.27 o
  -7   2  23        3.67        6.96     15.83 o
  -6   2  23       82.72      107.74     20.16 o
  -5   2  23       55.87       59.66     16.60 o
  -4   2  23       16.68       26.57     13.95 o
  -3   2  23        4.15        3.77     15.56 o
  -2   2  23       30.33       24.39     16.09 o
  -1   2  23       11.81       21.19     15.80 o
   0   2  23        5.38        0.08     15.79 o
   1   2  23        2.02        9.20     12.65 o
   2   2  23       26.94       41.86     16.63 o
  -6   3  23       15.01       10.50     22.40 o
  -5   3  23       10.76       13.81     20.48 o
  -4   3  23       12.34       11.74     21.52 o
  -3   3  23        0.00        3.00     21.10 o
  -2   3  23        7.02       24.67     20.85 o
  -1   3  23       44.70       52.49     21.36 o
 -10   0  24        5.15       -9.29     23.69 o
  -9   0  24        8.74       -8.09     22.86 o
  -8   0  24       16.41       17.01     23.41 o
  -7   0  24        0.07        4.77     23.16 o
  -6   0  24       36.54       45.24     24.24 o
  -5   0  24       98.62      110.44     25.51 o
  -4   0  24       46.05       61.30     17.24 o
  -3   0  24       78.99       91.87     17.67 o
  -2   0  24        7.54        9.46     13.08 o
  -1   0  24       12.45       19.32     17.46 o
   0   0  24       15.98       17.67     17.31 o
   1   0  24       42.99       39.47     19.64 o
   2   0  24       20.71       19.68     19.12 o
   3   0  24       17.07       30.61     17.18 o
 -10   1  24        9.88       18.59     16.53 o
  -9   1  24        4.96        3.08     16.90 o
  -8   1  24        4.70        4.26     15.81 o
  -7   1  24       19.93        3.75     16.19 o
  -6   1  24       20.15       34.89     16.37 o
  -5   1  24        0.08       -2.73     16.11 o
  -4   1  24        0.00       -0.47     16.58 o
  -3   1  24       34.86       38.26     14.23 o
  -2   1  24       31.80       36.18     11.18 o
  -1   1  24        0.65        1.73     11.11 o
   0   1  24        7.48       10.03     12.52 o
   1   1  24       13.54        2.07     13.32 o
   2   1  24        0.32       13.48     12.48 o
   3   1  24       11.58       25.90     13.18 o
  -8   2  24        2.09        4.55     19.38 o
  -7   2  24        2.94       -7.89     19.48 o
  -6   2  24        0.08       15.93     18.94 o
  -5   2  24        4.02      -10.80     16.28 o
  -4   2  24        0.21        0.95     14.49 o
  -3   2  24        0.01       -8.43     16.55 o
  -2   2  24        2.03      -16.41     16.51 o
  -1   2  24       23.90       13.55     16.59 o
   0   2  24        1.62       14.28     16.53 o
   1   2  24       10.19       38.45     16.91 o
  -9   1  25        0.01       -1.42     20.29 o
  -8   1  25        4.38       13.16     16.77 o
  -7   1  25        0.52       -1.60     16.68 o
  -6   1  25        0.87      -13.10     17.51 o
  -5   1  25        0.09        3.80     17.18 o
  -4   1  25       82.41       74.72     15.60 o
  -3   1  25        4.14       14.97     13.91 o
  -2   1  25      119.10      123.26     14.09 o
  -1   1  25       13.08       11.81     16.95 o
   0   1  25        8.66       10.76     12.05 o
   1   1  25        9.38        2.75     13.45 o
  -7   2  25       42.51       75.75     29.58 o
  -6   2  25        0.25        7.87     17.06 o
  -5   2  25       54.75       59.31     17.34 o
  -4   2  25        0.00       -3.62     17.66 o
  -3   2  25       29.43       30.86     17.20 o
  -2   2  25       38.93       58.71     17.48 o
  -1   2  25       14.03       18.42     16.62 o
   0   2  25        2.26        9.83     21.31 o
  -8   0  26        9.16       21.74     24.35 o
  -7   0  26        0.05       -2.67     25.27 o
  -6   0  26      121.38      129.57     32.21 o
  -5   0  26       22.03       12.30     25.71 o
  -4   0  26       21.69        3.88     26.28 o
  -3   0  26      136.65      165.17     21.84 o
  -2   0  26       63.75       56.77     19.99 o
  -1   0  26        0.50       11.33     15.61 o
   0   0  26        1.14       -4.71     19.86 o
   1   0  26        3.10       12.08     19.45 o
  -8   1  26        4.13       -0.75     17.79 o
  -7   1  26        0.56        7.13     17.47 o
  -6   1  26        2.28       13.38     18.14 o
  -5   1  26        0.12        3.04     17.16 o
  -4   1  26        6.42       -6.69     15.17 o
  -3   1  26       13.94        8.71     14.29 o
  -2   1  26       49.44       67.46     17.69 o
  -1   1  26        8.60        3.90     17.89 o
   0   1  26       13.62       14.96     14.29 o
  -5   2  26        0.09        5.65     17.57 o
  -4   2  26        0.50       -7.60     18.18 o
  -3   2  26       19.36       43.10     18.96 o
  -6   1  27        4.80       22.34     18.36 o
  -5   1  27        1.75        3.32     17.40 o
  -4   1  27        9.72       19.55     15.05 o
  -3   1  27        1.85       16.19     15.37 o
  -2   1  27       20.97       22.58     15.31 o
 
